# Supplementary material for: An atlas of neural crest lineages along the posterior developing zebrafish at single-cell resolution
Source: eLife. 2021 Feb 16;10:e60005. doi: 10.7554/eLife.60005 (PMC7886338; doi:10.7554/eLife.60005)
Supplement: Figure 1—source data 1. — Tables reporting the Seurat output for genes for each cluster at the 48–50 hpf (Tab 1) and 68–70 hpf (Tab 2) time points, including p-values (<0.01), average log-fold change (≥0.25), adjusted p-values (≤1.0), pct.1 summarizing proportion of cells expressing the individual gene in the cluster, pct.2 showing the proportion of cells expressing the individual gene in all other clusters in the dataset. [file elife-60005-fig1-data1.xlsx.zip]

Archive with 1 entries (1 files):
- Figure_1source_data_1_V2.xlsx
