# Supplementary material for: An atlas of neural crest lineages along the posterior developing zebrafish at single-cell resolution
Source: eLife. 2021 Feb 16;10:e60005. doi: 10.7554/eLife.60005 (PMC7886338; doi:10.7554/eLife.60005)
Supplement: Figure 1—source data 1. — Tables reporting the Seurat output for genes for each cluster at the 48–50 hpf (Tab 1) and 68–70 hpf (Tab 2) time points, including p-values (<0.01), average log-fold change (≥0.25), adjusted p-values (≤1.0), pct.1 summarizing proportion of cells expressing the individual gene in the cluster, pct.2 showing the proportion of cells expressing the individual gene in all other clusters in the dataset. [file elife-60005-fig1-data1.xlsx.zip › Figure_1source_data_1_V2.xlsx]

## Sheet: 48-50hMarkers
gene	p_val	avg_logFC	pct.1	pct.2	p_val_adj	cluster
fez1	7.66108e-183	1.43173	0.93	0.088	1.35425e-178	0	Cluster 0
phox2a	6.59028e-180	1.757	0.697	0.026	1.16496e-175	0
gng3	2.4881e-179	1.78003	0.97	0.103	4.39822e-175	0
nell2b	2.0635e-178	2.00938	0.766	0.044	3.64764e-174	0
sncb	2.88652e-176	2.12437	0.975	0.123	5.1025e-172	0
tuba2	9.14378e-167	1.43901	0.786	0.058	1.61635e-162	0
lmx1bb	1.12734e-163	1.46946	0.791	0.061	1.9928e-159	0
stmn2a	6.91058e-163	1.71524	0.796	0.063	1.22158e-158	0
gap43	5.66158e-162	2.0581	0.92	0.133	1.0008e-157	0
pou2f2a	1.47304e-161	1.80461	0.706	0.043	2.60389e-157	0
stmn2b	1.02843e-160	1.63541	0.866	0.09	1.81795e-156	0
ENSDARG00000033201	1.19127e-160	1.3767	0.836	0.083	2.10581e-156	0
stmn1b	9.8092e-160	2.05733	1	0.175	1.73397e-155	0
adcyap1b	1.6332e-158	1.70739	0.841	0.08	2.88701e-154	0
mllt11	1.33121e-151	1.57363	0.831	0.087	2.35318e-147	0
tmsb	1.73329e-151	1.93785	1	0.193	3.06394e-147	0
slc1a2b	8.51018e-148	1.36253	0.746	0.063	1.50434e-143	0
rtn1b	2.12359e-147	1.64159	0.945	0.136	3.75387e-143	0
tlx2	2.59743e-145	1.54828	0.761	0.069	4.59148e-141	0
gpm6ab	4.86226e-142	1.76825	0.98	0.217	8.59502e-138	0
phox2bb	2.34084e-141	2.7241	0.851	0.134	4.13791e-137	0
zgc:65894	2.23646e-137	1.37189	0.781	0.084	3.95339e-133	0
robo2.1	2.56236e-137	1.32332	0.701	0.063	4.52948e-133	0
mcama	6.68039e-137	1.57713	0.726	0.078	1.18089e-132	0
si:dkeyp-75h12.5	8.69668e-137	1.55432	0.97	0.212	1.53731e-132	0
evlb	1.70946e-134	1.1017	0.701	0.063	3.02181e-130	0
tmem59l	3.05075e-133	1.22424	0.871	0.133	5.39282e-129	0
elavl4	3.65725e-131	1.50052	0.811	0.096	6.46492e-127	0
elavl3	5.17236e-131	1.50972	0.995	0.179	9.14318e-127	0
gng2	2.1316e-129	1.54076	0.975	0.243	3.76803e-125	0
basp1	3.52789e-126	1.21237	0.697	0.069	6.23624e-122	0
elmo1	4.46946e-126	1.36867	0.811	0.131	7.90067e-122	0
zgc:153426	2.57309e-125	1.37785	0.776	0.094	4.54845e-121	0
celf3a	1.31053e-123	1.18174	0.786	0.105	2.31662e-119	0
stx1b	4.15734e-122	1.16738	0.736	0.08	7.34892e-118	0
rtn1a	1.58498e-121	1.72949	1	0.321	2.80178e-117	0
tfap2b	7.00746e-121	1.86573	0.587	0.045	1.23871e-116	0
tmsb2	5.02937e-120	1.44007	0.647	0.058	8.89042e-116	0
hmp19	3.50635e-118	1.22168	0.91	0.186	6.19818e-114	0
ppp1r14ab	7.89762e-118	1.31612	0.706	0.087	1.39606e-113	0
cadm4	1.8708e-117	1.11283	0.731	0.09	3.30701e-113	0
uncx	6.12183e-116	1.26254	0.627	0.053	1.08216e-111	0
vamp2	1.58128e-115	1.06669	0.697	0.08	2.79523e-111	0
r3hdm1	2.72488e-113	1.28597	0.662	0.085	4.81676e-109	0
tuba1c	3.12213e-113	2.1053	1	0.432	5.51898e-109	0
tfap2a	7.69592e-110	1.87408	0.881	0.24	1.36041e-105	0
nova2	1.59732e-107	1.57477	0.995	0.363	2.82358e-103	0
tuba1a	6.2443e-106	1.82961	1	0.451	1.1038e-101	0
zc4h2	8.4723e-105	1.69606	0.995	0.645	1.49765e-100	0
raraa	1.15327e-102	1.56639	0.881	0.259	2.03863e-98	0
csdc2a	2.70893e-102	1.09618	0.766	0.137	4.78857e-98	0
atcaya	6.3061e-101	0.966524	0.721	0.102	1.11473e-96	0
si:dkey-276j7.1	1.66276e-99	1.51498	0.995	0.581	2.93927e-95	0
nmnat2	4.92373e-99	0.805808	0.493	0.035	8.70368e-95	0
onecut1	2.89064e-98	1.38993	0.662	0.092	5.10978e-94	0
golga7ba	4.41464e-98	1.05802	0.697	0.104	7.80377e-94	0
tubb5	6.00747e-98	1.76401	0.985	0.492	1.06194e-93	0
CR812832.1	5.79948e-96	1.25306	0.557	0.056	1.02517e-91	0
snap25a	2.33124e-95	0.874027	0.592	0.06	4.12093e-91	0
tmeff1b	9.56137e-95	1.3771	1	0.68	1.69016e-90	0
serp2	4.57377e-94	0.740435	0.418	0.021	8.08505e-90	0
olfm1b	6.34482e-94	0.972765	0.532	0.051	1.12157e-89	0
syt11a	1.17737e-93	0.97527	0.622	0.08	2.08124e-89	0
appa	3.73682e-93	1.41528	0.94	0.453	6.60557e-89	0
ywhah	4.79485e-93	1.28405	0.995	0.542	8.47586e-89	0
pou2f2a.1	9.86874e-92	1.5058	0.746	0.167	1.7445e-87	0
si:dkey-56f14.7	1.64657e-91	0.75084	0.488	0.04	2.91065e-87	0
gpr85	2.53897e-88	0.738739	0.463	0.036	4.48813e-84	0
nrxn1a	7.40974e-88	0.813953	0.532	0.056	1.30982e-83	0
epb41a	8.5497e-88	1.09094	0.796	0.198	1.51133e-83	0
atat1	1.02836e-87	0.72499	0.458	0.037	1.81784e-83	0
zfhx3	2.18792e-86	1.66535	0.831	0.273	3.86759e-82	0
stmn4l	4.17226e-86	0.921476	0.507	0.05	7.37531e-82	0
h3f3d	8.9503e-86	0.636396	1	0.999	1.58214e-81	0
sept3	9.10215e-86	0.754568	0.587	0.075	1.60899e-81	0
aplp1	3.58041e-85	0.754348	0.448	0.036	6.3291e-81	0
dpysl5a	6.60621e-85	0.855105	0.612	0.09	1.16778e-80	0
ptmaa	1.16177e-84	0.994006	1	0.959	2.05366e-80	0
ank2b	1.75809e-84	0.835017	0.507	0.057	3.10778e-80	0
gabrb4	4.6473e-83	0.67517	0.398	0.024	8.21503e-79	0
rundc3ab	1.14024e-81	0.763544	0.502	0.055	2.0156e-77	0
myt1a	3.78598e-81	0.89456	0.557	0.077	6.69247e-77	0
dpysl3	1.35931e-80	0.921453	0.627	0.112	2.40286e-76	0
sox11b	1.38914e-80	1.69301	0.925	0.472	2.45559e-76	0
uncx4.1	3.38353e-80	0.948141	0.498	0.053	5.98107e-76	0
si:ch73-386h18.1	8.05073e-80	1.03187	0.672	0.135	1.42313e-75	0
cadm3	4.65973e-79	0.74526	0.463	0.046	8.237e-75	0
si:ch211-10a23.2	7.47264e-79	0.627914	0.348	0.017	1.32094e-74	0
myt1b	1.05959e-77	0.870438	0.677	0.117	1.87304e-73	0
atp6v0cb	1.58769e-77	1.20929	0.771	0.222	2.80656e-73	0
meis2b	2.43916e-77	1.30047	0.91	0.377	4.31171e-73	0
ywhag2	6.77086e-77	1.37183	0.791	0.244	1.19688e-72	0
stxbp1a	1.06943e-76	0.769844	0.597	0.092	1.89044e-72	0
gpm6aa	3.43339e-76	1.01829	0.716	0.158	6.06921e-72	0
mdkb	3.92823e-76	1.44137	0.886	0.368	6.94393e-72	0
gnao1a	8.879e-76	0.928886	0.567	0.092	1.56954e-71	0
si:dkey-12h9.6	9.21295e-76	0.726527	0.418	0.036	1.62857e-71	0
kif3cb	1.98663e-75	0.594925	0.353	0.021	3.51177e-71	0
celf2	3.72034e-75	1.09057	0.617	0.131	6.57644e-71	0
ppp1r14ba	4.08309e-75	0.667516	0.373	0.025	7.21769e-71	0
cnrip1a	2.632e-74	0.919261	0.632	0.119	4.65259e-70	0
kif5aa	3.09565e-74	0.619944	0.413	0.036	5.47218e-70	0
mab21l2	3.3811e-74	1.58303	0.886	0.401	5.97678e-70	0
ctnna2	6.46022e-74	0.765542	0.493	0.062	1.14197e-69	0
rltpr	1.78846e-73	0.722769	0.453	0.048	3.16147e-69	0
pcsk1nl	2.16499e-73	0.853433	0.458	0.05	3.82706e-69	0
hmga1b	1.93324e-72	0.636205	0.348	0.022	3.41739e-68	0
cd99l2	3.26363e-72	1.14164	0.886	0.472	5.76912e-68	0
h3f3b.1	1.52975e-71	0.672672	1	0.987	2.70415e-67	0
atp1a3a	1.99745e-71	0.652573	0.418	0.039	3.5309e-67	0
rnasekb	3.28009e-71	0.890754	0.687	0.153	5.79822e-67	0
maptb	5.60011e-71	0.748792	0.413	0.039	9.89931e-67	0
snap25b	7.72516e-71	1.27412	0.333	0.02	1.36558e-66	0
tox2	1.42237e-70	0.871177	0.547	0.096	2.51432e-66	0
mab21l1	4.85854e-70	1.24861	0.771	0.266	8.58844e-66	0
diras1a	5.01583e-70	0.635158	0.418	0.041	8.86648e-66	0
rab1bb	5.84736e-70	0.789601	0.547	0.087	1.03364e-65	0
map1aa	1.59744e-69	0.733981	0.498	0.064	2.8238e-65	0
shox	2.27543e-69	0.570845	0.313	0.017	4.02228e-65	0
ppp2r2ba	2.60249e-69	0.572803	0.303	0.014	4.60042e-65	0
nrn1a	5.47294e-69	0.986141	0.517	0.077	9.67452e-65	0
pik3r3b	8.25599e-69	1.08481	0.657	0.151	1.45941e-64	0
si:dkey-280e21.3	9.29804e-69	0.715165	0.403	0.038	1.64361e-64	0
hnrnpaba	6.12874e-68	0.714929	1	0.982	1.08338e-63	0
stap2a	6.36971e-68	0.762967	0.512	0.072	1.12597e-63	0
hmgb3a	7.68178e-68	0.888846	0.995	0.919	1.35791e-63	0
kctd15a	7.7597e-68	0.897124	0.502	0.077	1.37168e-63	0
map7d2b	2.60741e-67	0.714772	0.423	0.047	4.60912e-63	0
ENSDARG00000076364	1.46204e-66	0.509918	0.279	0.011	2.58444e-62	0
camk2d2	2.34748e-66	0.742287	0.403	0.041	4.14965e-62	0
zfhx4	2.77828e-66	1.69848	0.771	0.307	4.91117e-62	0
tnrc6c1	2.30245e-64	1.04296	0.891	0.523	4.07005e-60	0
cnp	8.47789e-64	1.18263	0.821	0.416	1.49864e-59	0
CR383676.1	1.17262e-63	0.549274	1	0.989	2.07284e-59	0
syt4	3.1811e-63	0.631413	0.423	0.051	5.62323e-59	0
serinc1	1.16382e-62	0.961851	0.821	0.373	2.05729e-58	0
cd9a	2.50415e-62	0.590751	0.398	0.045	4.42658e-58	0
ccni	4.66691e-62	0.947376	0.95	0.686	8.24969e-58	0
ENSDARG00000101171	2.1235e-61	0.539039	0.313	0.022	3.75371e-57	0
hp1bp3	3.26133e-61	0.779606	0.99	0.894	5.76505e-57	0
CU468917.1	4.20266e-61	1.11592	0.413	0.056	7.42904e-57	0
fgf13a	5.66511e-61	0.551563	0.328	0.026	1.00142e-56	0
mansc1	6.64813e-61	0.588032	0.358	0.034	1.17519e-56	0
bcam	9.66344e-61	0.781819	0.463	0.068	1.70821e-56	0
fam168a	2.20062e-60	0.88507	0.955	0.737	3.89004e-56	0
map1b	4.08945e-60	0.892119	0.398	0.047	7.22892e-56	0
ubc	5.26445e-59	0.594843	1	0.984	9.30597e-55	0
scrt2	1.12403e-58	0.731795	0.522	0.09	1.98695e-54	0
si:dkey-56m19.5	1.81705e-58	0.966926	0.861	0.412	3.212e-54	0
si:ch73-1a9.3	2.32095e-58	0.579576	1	0.983	4.10274e-54	0
atl1	1.1349e-57	0.492275	0.338	0.031	2.00617e-53	0
smarce1	1.45848e-57	0.717844	1	0.911	2.57815e-53	0
rheb	3.97525e-57	0.724372	0.642	0.184	7.02705e-53	0
nsfa	7.93053e-57	0.66563	0.408	0.053	1.40188e-52	0
pkib	1.2655e-56	0.595377	0.328	0.031	2.23703e-52	0
aig1	3.0831e-56	0.504348	0.333	0.031	5.44999e-52	0
mpnd	4.50499e-56	0.648516	0.413	0.061	7.96347e-52	0
hoxa4a	4.80846e-56	1.23444	0.811	0.4	8.49992e-52	0
ing4	1.10189e-55	0.872432	0.886	0.564	1.94781e-51	0
atp6v1e1b	1.93025e-55	0.807796	0.786	0.287	3.41211e-51	0
kifap3a	5.81287e-55	0.805258	0.537	0.13	1.02754e-50	0
scg2b	9.69993e-55	0.781634	0.294	0.023	1.71466e-50	0
cacnb4b	1.05683e-54	0.611203	0.463	0.078	1.86816e-50	0
marcksb	1.52818e-54	0.813098	0.97	0.81	2.70137e-50	0
ckbb	6.30682e-54	0.807584	0.786	0.257	1.11486e-49	0
ptp4a1	8.15645e-54	0.831047	0.945	0.81	1.44182e-49	0
rab6bb	1.13494e-53	0.71607	0.313	0.029	2.00622e-49	0
lin7b	1.14513e-53	0.620673	0.363	0.046	2.02425e-49	0
ENSDARG00000068995	1.4767e-53	0.75208	1	0.974	2.61037e-49	0
gabarapb	1.5586e-53	0.724211	0.985	0.819	2.75514e-49	0
oaz1b	6.62399e-53	0.792498	0.955	0.848	1.17092e-48	0
map4l	1.13504e-52	0.472801	0.289	0.023	2.00642e-48	0
marcksl1b	1.14463e-52	0.787125	1	0.925	2.02336e-48	0
ppfia3	3.75053e-52	0.387458	0.254	0.016	6.6298e-48	0
meis1b	4.47229e-52	1.03995	0.876	0.51	7.90567e-48	0
vat1	1.17505e-51	1.04147	0.667	0.241	2.07714e-47	0
ncam1a	1.08467e-50	0.709726	0.527	0.119	1.91737e-46	0
fam49al	1.1372e-50	0.546913	0.358	0.048	2.01024e-46	0
necap1	1.75915e-50	0.6188	0.403	0.062	3.10965e-46	0
id4	3.35258e-50	0.836773	0.478	0.095	5.92636e-46	0
gdi1	4.13449e-50	0.771306	0.657	0.208	7.30854e-46	0
gnb1b	5.44623e-50	0.74143	0.945	0.864	9.62731e-46	0
cplx2l	6.20034e-50	0.330766	0.413	0.061	1.09603e-45	0
calm1a	6.92724e-50	1.0424	0.851	0.522	1.22453e-45	0
pak1	8.84684e-50	0.615795	0.468	0.095	1.56386e-45	0
h3f3b.1.2	1.73598e-49	0.697283	0.98	0.911	3.0687e-45	0
scg5	2.23534e-49	0.547848	0.313	0.033	3.95141e-45	0
cspg5a	3.27277e-49	0.845942	0.413	0.071	5.78528e-45	0
cpe	4.232e-49	0.614884	0.403	0.066	7.48092e-45	0
zswim5	7.97229e-49	0.867595	0.746	0.353	1.40926e-44	0
fyna	1.39611e-48	0.59561	0.408	0.068	2.4679e-44	0
lcor	1.56283e-48	0.704162	0.562	0.157	2.76262e-44	0
atp6v1g1	2.76028e-48	0.530932	0.876	0.489	4.87935e-44	0
ssbp3b	5.53391e-48	0.784809	0.871	0.585	9.78229e-44	0
pop7	7.85118e-48	0.742489	0.746	0.367	1.38785e-43	0
lgi1a	7.96968e-48	0.620492	0.488	0.109	1.4088e-43	0
fgf13b	1.34613e-47	0.386789	0.264	0.021	2.37955e-43	0
jam3a	1.52051e-47	0.49569	0.313	0.037	2.6878e-43	0
hmgb1a	1.70459e-47	0.744162	0.98	0.918	3.0132e-43	0
ywhabl	3.67879e-47	0.623624	0.99	0.94	6.50299e-43	0
coro1b	4.19483e-47	0.488332	0.289	0.03	7.4152e-43	0
si:dkeyp-117h8.2	4.49382e-47	0.525177	0.333	0.043	7.94373e-43	0
flot1a	9.72462e-47	0.523921	0.358	0.054	1.71902e-42	0
kctd13	1.3775e-46	0.639295	0.453	0.098	2.43501e-42	0
nat8l	2.66682e-46	1.14778	0.746	0.382	4.71413e-42	0
rnf144ab	2.68944e-46	0.75721	0.468	0.113	4.75412e-42	0
dclk1b	2.83492e-46	0.65297	0.418	0.079	5.01129e-42	0
atpv0e2	2.89452e-46	0.649942	0.527	0.133	5.11664e-42	0
tspan7b	1.28352e-45	0.675136	0.483	0.111	2.26888e-41	0
dnaja2l	7.94229e-45	0.711885	0.846	0.526	1.40396e-40	0
dync1i1	8.64243e-45	0.511375	0.333	0.045	1.52772e-40	0
ebf3a	1.28617e-44	1.28555	0.726	0.324	2.27357e-40	0
tspan2a	7.37013e-44	0.941319	0.572	0.201	1.30282e-39	0
sall1a	1.0228e-43	0.721056	0.348	0.057	1.80801e-39	0
celf5a	1.8559e-43	0.610567	0.299	0.036	3.28068e-39	0
fundc1	2.75697e-43	0.762307	0.697	0.318	4.8735e-39	0
b3gat2	3.43904e-43	0.60224	0.284	0.032	6.0792e-39	0
draxin	3.66842e-43	0.491052	0.294	0.035	6.48467e-39	0
elovl4a	3.69285e-43	0.500733	0.363	0.058	6.52784e-39	0
si:dkey-153k10.9	4.01229e-43	0.432827	0.289	0.033	7.09252e-39	0
jagn1a	4.60575e-43	0.58572	0.433	0.085	8.14159e-39	0
rab3ip	4.82229e-43	0.769748	0.592	0.21	8.52437e-39	0
apba2b	6.99468e-43	0.499457	0.303	0.038	1.23645e-38	0
amph	1.61284e-42	0.512322	0.328	0.048	2.85101e-38	0
plxna4	2.20138e-42	0.59851	0.408	0.08	3.89138e-38	0
cplx2	2.27679e-42	0.537525	0.368	0.062	4.02468e-38	0
hoxc5a	2.38869e-42	0.645386	0.323	0.048	4.22249e-38	0
phactr3a	2.99102e-42	0.426941	0.259	0.026	5.28722e-38	0
mapk11	3.81097e-42	0.499911	0.303	0.04	6.73665e-38	0
ube2e2	5.32496e-42	0.748543	0.856	0.607	9.41293e-38	0
dpf1	5.72489e-42	0.497865	0.303	0.042	1.01199e-37	0
si:ch211-288g17.3	8.66278e-42	0.590636	0.995	0.918	1.53132e-37	0
si:dkey-35i13.1	1.44063e-41	0.540222	0.279	0.033	2.5466e-37	0
fabp3	1.44586e-41	0.541715	1	0.965	2.55584e-37	0
nkain1	2.52756e-41	0.779205	0.761	0.432	4.46797e-37	0
hoxc1a	2.69872e-41	0.767633	0.532	0.154	4.77053e-37	0
ENSDARG00000097322	4.42892e-41	0.521661	0.338	0.054	7.82901e-37	0
cyfip2	8.42791e-41	0.572969	0.403	0.085	1.4898e-36	0
hoxb5b	1.34676e-40	1.48515	0.577	0.213	2.38066e-36	0
gabarapl2	1.67622e-40	0.721044	0.697	0.333	2.96305e-36	0
tmed4	2.11849e-40	0.616971	0.517	0.147	3.74486e-36	0
dazap2	1.88199e-39	0.69865	0.627	0.262	3.32679e-35	0
gnb1a	2.07415e-39	0.79052	0.821	0.563	3.66648e-35	0
atp6v1aa	2.65899e-39	0.624118	0.453	0.116	4.7003e-35	0
gnb2	3.11179e-39	0.497923	0.373	0.072	5.50071e-35	0
fscn1a	3.87657e-39	0.746248	0.851	0.596	6.8526e-35	0
sypb	5.38898e-39	0.486879	0.299	0.041	9.52609e-35	0
si:ch211-195b15.8	6.74969e-39	0.883408	0.547	0.176	1.19314e-34	0
hist2h2l	7.38791e-39	0.676501	0.965	0.787	1.30596e-34	0
ndrg4	8.2146e-39	0.495275	0.269	0.033	1.45209e-34	0
oaz1a	2.41841e-38	0.741486	0.91	0.837	4.27502e-34	0
rac3a	2.62969e-38	0.573756	0.368	0.074	4.6485e-34	0
add2	2.79651e-38	0.415171	0.259	0.031	4.94338e-34	0
tardbp	3.06984e-38	0.750252	0.826	0.591	5.42656e-34	0
cbfa2t3	3.66498e-38	0.583906	0.378	0.074	6.47859e-34	0
pou3f1	3.93405e-38	0.702473	0.428	0.095	6.95421e-34	0
anos1a	5.38487e-38	0.568077	0.313	0.052	9.51883e-34	0
syn2a	7.86184e-38	0.3796	0.259	0.03	1.38974e-33	0
prr12b	1.35752e-37	0.738053	0.542	0.198	2.39968e-33	0
rab11a	1.92139e-37	0.691865	0.816	0.559	3.39644e-33	0
h2afy2	2.97974e-37	0.705381	0.91	0.783	5.26728e-33	0
rab11bb	3.97289e-37	0.514345	0.333	0.059	7.02288e-33	0
srsf9	4.19946e-37	0.666871	0.861	0.668	7.42338e-33	0
hmgb1b	4.78418e-37	0.584654	1	0.918	8.457e-33	0
zgc:77058	6.71917e-37	0.492746	0.313	0.053	1.18775e-32	0
atp6v1b2	8.65634e-37	0.486288	0.308	0.049	1.53018e-32	0
ctbp1	2.53275e-36	0.631018	0.751	0.448	4.47715e-32	0
vdac3	2.64933e-36	0.647683	0.915	0.843	4.68322e-32	0
arl8a	3.41292e-36	0.69305	0.672	0.336	6.03302e-32	0
pdlim5a	4.22765e-36	0.561629	0.279	0.041	7.47322e-32	0
sumo2b	4.67798e-36	0.49044	0.99	0.952	8.26927e-32	0
mlf2	6.58541e-36	0.612992	0.791	0.527	1.1641e-31	0
mbd3b	1.33719e-35	0.721794	0.806	0.586	2.36376e-31	0
hpca	1.85055e-35	0.958494	0.418	0.111	3.27122e-31	0
lmx1ba	3.7004e-35	0.414028	0.264	0.034	6.5412e-31	0
hmgn3	4.68129e-35	0.632705	0.91	0.737	8.27512e-31	0
fam57ba	5.14195e-35	0.631366	0.438	0.126	9.08942e-31	0
ENSDARG00000105296	5.92451e-35	0.377579	0.254	0.033	1.04728e-30	0
thsd7aa	2.59562e-34	0.444383	0.303	0.05	4.58828e-30	0
cbx1b	2.99749e-34	0.720776	0.622	0.286	5.29867e-30	0
fam168b	3.09786e-34	0.674435	0.756	0.488	5.47608e-30	0
gapdhs	3.29907e-34	0.779491	0.831	0.54	5.83177e-30	0
zgc:100920	3.77438e-34	0.671624	0.577	0.22	6.67197e-30	0
atf7ip	5.38555e-34	0.785895	0.821	0.6	9.52003e-30	0
brk1	9.34606e-34	0.663777	0.821	0.651	1.6521e-29	0
chd4b	2.86215e-33	0.820663	0.816	0.64	5.05943e-29	0
hnrnpa0a	5.65462e-33	0.584324	0.95	0.845	9.99567e-29	0
dap	1.4666e-32	0.679688	0.731	0.472	2.59251e-28	0
rybpa	1.67395e-32	0.579475	0.433	0.129	2.95904e-28	0
hnrnpr	1.83484e-32	0.592	0.716	0.422	3.24345e-28	0
hsbp1a	2.44853e-32	0.727398	0.592	0.278	4.32827e-28	0
dnajc5aa	3.60486e-32	0.648689	0.512	0.193	6.3723e-28	0
hsp90ab1	4.14923e-32	0.283261	1	0.997	7.3346e-28	0
apc	4.94439e-32	0.544741	0.388	0.105	8.74021e-28	0
zbtb20	8.36307e-32	0.520914	0.294	0.055	1.47834e-27	0
coro1cb	1.05893e-31	0.730515	0.652	0.358	1.87188e-27	0
scocb	1.32585e-31	0.678773	0.577	0.257	2.34371e-27	0
abi1b	1.71469e-31	0.446987	0.289	0.055	3.03107e-27	0
arl6ip1	5.97583e-31	0.334701	0.826	0.547	1.05635e-26	0
insm1a	6.97886e-31	0.559651	0.338	0.07	1.23365e-26	0
ptbp2b	1.00341e-30	0.64783	0.567	0.253	1.77373e-26	0
tubb2b	1.04524e-30	0.542662	1	0.902	1.84767e-26	0
scrt1a	1.28801e-30	0.657912	0.318	0.062	2.27682e-26	0
srpk2	2.33068e-30	0.460884	0.299	0.06	4.11995e-26	0
pdcl	2.6226e-30	0.638966	0.577	0.268	4.63597e-26	0
calm2a	2.82225e-30	0.738473	0.841	0.666	4.98889e-26	0
smarcc2	3.19632e-30	0.496599	0.318	0.072	5.65013e-26	0
g3bp2	3.51494e-30	0.561989	0.488	0.181	6.21335e-26	0
rnf2	3.85341e-30	0.591432	0.711	0.456	6.81167e-26	0
ctnnbip1	4.68511e-30	0.590234	0.751	0.516	8.28187e-26	0
phlda1	7.7344e-30	0.5081	0.328	0.074	1.36721e-25	0
cdr2l	1.2413e-29	0.443949	0.313	0.068	2.19425e-25	0
hrasb	1.35254e-29	0.574858	0.398	0.119	2.39088e-25	0
cdc34b	1.62151e-29	0.710213	0.627	0.355	2.86633e-25	0
ywhae1	1.8238e-29	0.537651	0.905	0.822	3.22392e-25	0
pcmtd1	1.93867e-29	0.500617	0.358	0.091	3.42699e-25	0
ppdpfb	2.50862e-29	0.501529	0.99	0.944	4.43449e-25	0
rab14	3.22666e-29	0.544018	0.746	0.483	5.70376e-25	0
rab3c	4.15017e-29	0.399297	0.254	0.043	7.33626e-25	0
jpt1b	6.48841e-29	0.6124	0.866	0.758	1.14696e-24	0
atp1b2a	9.79176e-29	0.612309	0.493	0.188	1.73089e-24	0
ENSDARG00000104530	1.02204e-28	0.633235	0.592	0.306	1.80666e-24	0
ankra2	1.08254e-28	0.488846	0.403	0.126	1.9136e-24	0
nfyba	1.08809e-28	0.564055	0.861	0.751	1.92342e-24	0
sumo3a	1.40438e-28	0.43685	0.995	0.932	2.48253e-24	0
nfasca	1.60304e-28	0.520946	0.313	0.07	2.8337e-24	0
tubb4b	1.7012e-28	0.52277	1	0.977	3.00721e-24	0
cdc42	1.80644e-28	0.572598	0.846	0.739	3.19325e-24	0
rab39bb	8.41829e-28	0.402582	0.259	0.046	1.4881e-23	0
pcbp2	9.07507e-28	0.530834	0.896	0.783	1.6042e-23	0
dixdc1a	9.78965e-28	0.417354	0.284	0.06	1.73052e-23	0
cxxc4	1.03609e-27	0.49218	0.299	0.066	1.83149e-23	0
syt2a	1.20632e-27	0.664946	0.318	0.073	2.13242e-23	0
ppp3r1a	1.39539e-27	0.661673	0.443	0.165	2.46663e-23	0
cplx1	2.19273e-27	0.527402	0.289	0.058	3.87609e-23	0
tshz1	6.56816e-27	0.720021	0.522	0.235	1.16105e-22	0
vdac1	1.31934e-26	0.495569	0.925	0.88	2.33219e-22	0
rtn4b	1.42177e-26	0.606231	0.483	0.2	2.51326e-22	0
mpp2a	1.55277e-26	0.403999	0.259	0.048	2.74483e-22	0
palm1a	1.62347e-26	0.3916	0.284	0.06	2.8698e-22	0
ppme1	2.72003e-26	0.603628	0.547	0.271	4.8082e-22	0
magi1b	3.72716e-26	0.469026	0.299	0.072	6.5885e-22	0
ENSDARG00000039203	4.41204e-26	0.378274	0.264	0.054	7.79916e-22	0
crabp1b	5.40818e-26	1.09759	0.373	0.11	9.56003e-22	0
ankrd12	7.39244e-26	0.618694	0.607	0.343	1.30676e-21	0
pnrc2	1.30434e-25	0.403883	0.99	0.953	2.30568e-21	0
ube2d4	1.62615e-25	0.558066	0.463	0.185	2.87455e-21	0
nlk1	1.89959e-25	0.55278	0.493	0.214	3.3579e-21	0
rbfox1	1.99325e-25	0.509322	0.289	0.062	3.52347e-21	0
gabarapa	2.02954e-25	0.62588	0.602	0.326	3.58761e-21	0
tshz3b	2.40012e-25	0.525665	0.323	0.089	4.2427e-21	0
map1lc3b	3.44392e-25	0.510899	0.771	0.559	6.08782e-21	0
pacsin1b	6.50861e-25	0.54125	0.348	0.102	1.15053e-20	0
appb	1.81006e-24	0.52534	0.468	0.193	3.19965e-20	0
tp53inp2	2.2868e-24	0.561954	0.572	0.264	4.04238e-20	0
cxxc5a	3.16493e-24	0.6104	0.617	0.345	5.59464e-20	0
sepw2a	5.14809e-24	0.556419	0.627	0.386	9.10028e-20	0
ncor2	7.07156e-24	0.504225	0.443	0.18	1.25004e-19	0
si:ch211-137a8.4	9.37841e-24	0.573067	0.577	0.289	1.65782e-19	0
clstn1	9.82942e-24	0.435346	0.318	0.085	1.73755e-19	0
cxxc5b	1.10431e-23	0.424592	0.289	0.074	1.95208e-19	0
ubap2a	1.83059e-23	0.620093	0.547	0.297	3.23593e-19	0
asb8	2.73348e-23	0.477688	0.328	0.1	4.83196e-19	0
znf513a	2.79585e-23	0.459015	0.318	0.094	4.94223e-19	0
spock3	3.70806e-23	0.429489	0.393	0.121	6.55474e-19	0
arrdc3b	7.34855e-23	0.721437	0.756	0.593	1.299e-18	0
ube2e3	8.4373e-23	0.466698	0.9	0.829	1.49146e-18	0
mdh1aa	9.1235e-23	0.533072	0.766	0.565	1.61276e-18	0
fam32a	9.67744e-23	0.552271	0.756	0.642	1.71068e-18	0
prkacab	1.28071e-22	0.47948	0.418	0.166	2.26391e-18	0
hoxb5a	1.28858e-22	1.25929	0.428	0.176	2.27783e-18	0
vma21	1.38391e-22	0.539052	0.706	0.501	2.44634e-18	0
kdm4b	1.57773e-22	0.643205	0.567	0.332	2.78896e-18	0
srsf5b	1.59508e-22	0.578127	0.597	0.382	2.81962e-18	0
kif3a	1.74292e-22	0.433667	0.284	0.075	3.08097e-18	0
otud5a	2.35602e-22	0.48913	0.483	0.227	4.16474e-18	0
rnf175	3.46927e-22	0.362959	0.264	0.065	6.13263e-18	0
atrx	4.60815e-22	0.532268	0.816	0.711	8.14583e-18	0
txndc9	6.00425e-22	0.52822	0.786	0.676	1.06137e-17	0
ube2g1a	2.92769e-21	0.473284	0.532	0.276	5.17527e-17	0
rnd3a	3.70153e-21	0.712431	0.687	0.483	6.54319e-17	0
ywhaqa	3.9211e-21	0.503273	0.766	0.595	6.93132e-17	0
kdm6bb	6.62099e-21	0.580395	0.632	0.419	1.17039e-16	0
tmem35	7.3377e-21	0.53062	0.498	0.24	1.29708e-16	0
ptmab	8.00307e-21	0.355244	1	0.989	1.4147e-16	0
hsp70.2	8.56938e-21	0.614791	0.955	0.856	1.51481e-16	0
BX927184.1	9.76589e-21	0.458598	0.274	0.077	1.72632e-16	0
evla	1.44763e-20	0.406694	0.299	0.09	2.55898e-16	0
arnt2	1.45573e-20	0.426638	0.353	0.124	2.57329e-16	0
mospd1	2.83113e-20	0.447602	0.383	0.149	5.00459e-16	0
ewsr1a	2.85972e-20	0.429893	0.871	0.783	5.05513e-16	0
pak2b	2.95711e-20	0.508901	0.697	0.552	5.22729e-16	0
rogdi	6.64743e-20	0.425325	0.338	0.119	1.17507e-15	0
zgc:111986	7.16568e-20	0.542396	0.701	0.54	1.26668e-15	0
ptp4a2a	7.33868e-20	0.507342	0.617	0.419	1.29726e-15	0
polb	7.82626e-20	0.533102	0.587	0.369	1.38345e-15	0
siah1	1.39655e-19	0.527992	0.552	0.325	2.46868e-15	0
hoxb3a	1.57961e-19	0.450671	0.642	0.362	2.79228e-15	0
camk2n1a	1.81323e-19	0.61202	0.348	0.123	3.20524e-15	0
sms	1.8771e-19	0.501368	0.368	0.146	3.31815e-15	0
trappc5	1.9291e-19	0.531589	0.547	0.328	3.41007e-15	0
atpif1b	3.3699e-19	0.510776	0.527	0.287	5.95697e-15	0
CU639469.1	3.94849e-19	0.350444	0.254	0.069	6.97975e-15	0
hdac1	4.69756e-19	0.366353	0.975	0.908	8.30388e-15	0
calm3a	6.29361e-19	0.580658	0.94	0.92	1.11252e-14	0
tceb1b	6.69657e-19	0.43718	0.806	0.717	1.18375e-14	0
fus	7.33983e-19	0.595485	0.597	0.422	1.29746e-14	0
baz2ba	8.46625e-19	0.535101	0.512	0.286	1.49658e-14	0
eif1b	9.05125e-19	0.315958	0.995	0.959	1.59999e-14	0
bsg	1.24893e-18	0.407307	0.92	0.887	2.20773e-14	0
wu:fb55g09	1.67312e-18	0.590566	0.746	0.596	2.95758e-14	0
atg101	2.32136e-18	0.422486	0.333	0.125	4.10347e-14	0
hsp70.3	2.53215e-18	0.502567	0.99	0.954	4.47609e-14	0
tox	3.08606e-18	0.669002	0.552	0.341	5.45522e-14	0
slc3a2b	4.15755e-18	0.547066	0.572	0.333	7.34931e-14	0
golga7	4.85408e-18	0.472036	0.701	0.561	8.58055e-14	0
kat5b	5.04151e-18	0.434896	0.363	0.146	8.91188e-14	0
dctn2	5.50301e-18	0.365806	0.687	0.498	9.72766e-14	0
eif4a1b	5.61152e-18	0.392898	0.92	0.865	9.91948e-14	0
dync1li1	6.41177e-18	0.487949	0.368	0.155	1.13341e-13	0
rbfox3a	8.6131e-18	0.273967	0.259	0.069	1.52254e-13	0
hsp70l	9.38453e-18	0.616351	0.896	0.719	1.6589e-13	0
rgmb	1.24655e-17	0.618793	0.433	0.214	2.20353e-13	0
si:ch211-194k22.8	1.30038e-17	0.52929	0.567	0.357	2.29868e-13	0
ap3m2	2.22021e-17	0.362571	0.383	0.15	3.92467e-13	0
klf7a	2.37858e-17	0.626485	0.423	0.205	4.20462e-13	0
znf703	2.77565e-17	0.578174	0.408	0.189	4.90652e-13	0
rab2a	2.82559e-17	0.405795	0.816	0.731	4.9948e-13	0
ube2ia	3.67027e-17	0.48305	0.682	0.546	6.48793e-13	0
pbx4	3.90654e-17	0.484197	0.751	0.625	6.9056e-13	0
hoxd3a	3.93016e-17	0.423274	0.289	0.095	6.94734e-13	0
ENSDARG00000079632	5.51778e-17	0.478417	0.706	0.583	9.75379e-13	0
map4k4	7.49781e-17	0.485681	0.378	0.171	1.32539e-12	0
rhoac	9.26486e-17	0.412338	0.741	0.625	1.63775e-12	0
dynll2b	9.52506e-17	0.618545	0.567	0.37	1.68375e-12	0
atp1b3a	1.09881e-16	0.497894	0.567	0.386	1.94236e-12	0
otub1a	1.55122e-16	0.499766	0.587	0.421	2.7421e-12	0
tceb2.1	1.68898e-16	0.469116	0.716	0.592	2.98561e-12	0
ENSDARG00000045127	3.44811e-16	0.377976	0.308	0.117	6.09522e-12	0
ywhaqb	3.45798e-16	0.450567	0.861	0.825	6.11266e-12	0
palm1b	3.76196e-16	0.438283	0.507	0.289	6.65001e-12	0
phtf2	4.08435e-16	0.317505	0.274	0.092	7.2199e-12	0
hsp70.1	4.51142e-16	0.605813	0.9	0.799	7.97484e-12	0
lsm6	4.7445e-16	0.35078	0.836	0.786	8.38686e-12	0
si:dkey-19e4.5	5.10925e-16	0.526557	0.507	0.326	9.03162e-12	0
zfand3	6.21276e-16	0.455427	0.627	0.471	1.09823e-11	0
flot2b	1.1431e-15	0.435473	0.284	0.103	2.02065e-11	0
atp6v1c1a	1.50309e-15	0.440566	0.368	0.163	2.65702e-11	0
taf12	1.78742e-15	0.416055	0.736	0.657	3.15962e-11	0
bckdk	1.79944e-15	0.404553	0.473	0.263	3.18087e-11	0
plppr3a	2.19816e-15	0.39764	0.333	0.14	3.88568e-11	0
arfip2a	2.27312e-15	0.352494	0.264	0.09	4.0182e-11	0
kdm1a	2.96285e-15	0.445995	0.662	0.542	5.23743e-11	0
cab39l	3.38175e-15	0.501071	0.483	0.3	5.97792e-11	0
tnrc6c2	3.4115e-15	0.392736	0.279	0.099	6.0305e-11	0
srsf3b	4.51323e-15	0.362705	0.915	0.871	7.97804e-11	0
ctsf	5.37153e-15	0.419325	0.403	0.192	9.49526e-11	0
meaf6	5.65197e-15	0.368676	0.841	0.759	9.99099e-11	0
calm3a.1	7.37073e-15	0.448819	0.388	0.193	1.30292e-10	0
klc2	8.04039e-15	0.439592	0.388	0.195	1.4213e-10	0
ube2d2	1.15772e-14	0.414197	0.801	0.764	2.04651e-10	0
hacd2	1.17726e-14	0.435299	0.448	0.239	2.08104e-10	0
ppp3r1b	1.2192e-14	0.488931	0.587	0.441	2.15518e-10	0
rfxap	1.27378e-14	0.441857	0.398	0.208	2.25167e-10	0
fbxl6	1.30487e-14	0.459261	0.483	0.29	2.30661e-10	0
mapre2	1.31427e-14	0.421281	0.373	0.183	2.32324e-10	0
gse1	1.40578e-14	0.492149	0.388	0.197	2.485e-10	0
camk2g2	1.52894e-14	0.396375	0.279	0.104	2.7027e-10	0
nono	1.5322e-14	0.454018	0.826	0.753	2.70848e-10	0
caprin1b	1.69914e-14	0.437114	0.597	0.453	3.00357e-10	0
si:ch211-284f22.3	1.99267e-14	0.615679	0.468	0.276	3.52245e-10	0
si:ch73-46j18.5	2.47549e-14	0.489815	0.657	0.539	4.37592e-10	0
zgc:113149	3.45009e-14	0.386435	0.343	0.158	6.09872e-10	0
tbcb	4.15385e-14	0.456272	0.672	0.577	7.34275e-10	0
cbx6a	4.25874e-14	0.372093	0.284	0.112	7.52818e-10	0
nr2f1a	4.63778e-14	0.58606	0.428	0.231	8.1982e-10	0
atp6v1ba	4.99152e-14	0.284663	0.498	0.269	8.82352e-10	0
rab41	6.04775e-14	0.474377	0.443	0.259	1.06906e-09	0
rnf44	8.34246e-14	0.562405	0.537	0.382	1.4747e-09	0
slc25a1a	8.72504e-14	0.398684	0.343	0.159	1.54233e-09	0
hnrpkl	9.68637e-14	0.472293	0.652	0.537	1.71226e-09	0
tusc3	9.99278e-14	0.403327	0.398	0.201	1.76642e-09	0
atp6v1h	1.13137e-13	0.397054	0.393	0.189	1.99993e-09	0
unc119b	1.16133e-13	0.379547	0.318	0.14	2.05288e-09	0
tle3a	1.50611e-13	0.462472	0.383	0.195	2.66235e-09	0
taf7	2.01342e-13	0.421529	0.562	0.421	3.55912e-09	0
skp1	2.30417e-13	0.330412	0.9	0.882	4.07309e-09	0
hmgn6	4.31125e-13	0.269482	1	0.991	7.62099e-09	0
hmg20a	6.14422e-13	0.416269	0.483	0.316	1.08611e-08	0
ENSDARG00000011609	6.43699e-13	0.445962	0.463	0.295	1.13787e-08	0
LEPROTL1	8.50577e-13	0.383733	0.607	0.458	1.50356e-08	0
si:ch211-196l7.4	8.64356e-13	0.382604	0.791	0.741	1.52792e-08	0
mknk2b	9.26386e-13	0.536717	0.662	0.552	1.63757e-08	0
ubtf	1.22264e-12	0.462913	0.532	0.372	2.16127e-08	0
stau2	1.53928e-12	0.456044	0.597	0.481	2.72098e-08	0
si:ch211-260e23.9	1.62911e-12	0.429806	0.398	0.205	2.87978e-08	0
dynlrb1	1.69971e-12	0.289398	0.851	0.791	3.00458e-08	0
ss18	1.80256e-12	0.411329	0.592	0.458	3.18639e-08	0
tmem55ba	2.02308e-12	0.36664	0.269	0.11	3.57619e-08	0
rcor2	2.05296e-12	0.440258	0.438	0.271	3.62901e-08	0
mxi1	2.3437e-12	0.423341	0.299	0.127	4.14296e-08	0
gtf2b	2.36203e-12	0.450848	0.463	0.3	4.17536e-08	0
commd3	3.49133e-12	0.422898	0.393	0.216	6.17163e-08	0
ifrd1	3.91107e-12	0.398286	0.433	0.254	6.9136e-08	0
dpf2l	5.24466e-12	0.468759	0.512	0.364	9.27098e-08	0
dock7	6.2156e-12	0.370432	0.318	0.151	1.09873e-07	0
vamp4	6.37057e-12	0.344668	0.303	0.141	1.12613e-07	0
setd8a	7.06163e-12	0.414465	0.682	0.616	1.24828e-07	0
cxxc1a	8.00368e-12	0.338455	0.299	0.134	1.41481e-07	0
eno1a	8.65616e-12	0.4021	0.393	0.208	1.53015e-07	0
rcan1a	9.04163e-12	0.408624	0.448	0.278	1.59829e-07	0
CABZ01075125.1	9.75434e-12	0.58297	0.343	0.169	1.72428e-07	0
zmiz1a	1.12157e-11	0.442766	0.408	0.242	1.9826e-07	0
rimkla	1.1339e-11	0.471098	0.602	0.484	2.0044e-07	0
pbx1a	1.15364e-11	0.525398	0.493	0.319	2.0393e-07	0
max	1.41312e-11	0.39687	0.642	0.568	2.49798e-07	0
purab	1.56698e-11	0.334258	0.259	0.105	2.76995e-07	0
nrp1a	1.81474e-11	0.369902	0.274	0.116	3.20792e-07	0
tpi1b	2.19702e-11	0.445153	0.592	0.43	3.88367e-07	0
klf7b	2.22282e-11	0.456459	0.473	0.299	3.92928e-07	0
rbm4.1	2.56829e-11	0.391438	0.473	0.328	4.53996e-07	0
atp6ap2	3.12714e-11	0.444465	0.522	0.358	5.52784e-07	0
atp6v1d	3.16763e-11	0.331727	0.313	0.144	5.59941e-07	0
sh3glb2b	3.87532e-11	0.286785	0.418	0.235	6.8504e-07	0
kpna1	3.88002e-11	0.320069	0.289	0.134	6.85872e-07	0
ralaa	3.94737e-11	0.359439	0.333	0.17	6.97776e-07	0
ilf2	4.49013e-11	0.262694	0.98	0.917	7.93721e-07	0
stk11	4.74132e-11	0.357773	0.358	0.2	8.38124e-07	0
sgce	5.10945e-11	0.410607	0.403	0.242	9.03197e-07	0
yaf2	5.2018e-11	0.501731	0.438	0.284	9.19522e-07	0
ENSDARG00000019213	5.45277e-11	0.378066	0.373	0.208	9.63886e-07	0
eif4ebp1	6.13125e-11	0.387356	0.711	0.653	1.08382e-06	0
caskb	7.04742e-11	0.306564	0.269	0.119	1.24577e-06	0
hmgb3b	7.55665e-11	0.431426	0.607	0.498	1.33579e-06	0
brd3b	8.01971e-11	0.402199	0.657	0.61	1.41764e-06	0
ywhaba	8.32064e-11	0.290512	0.91	0.901	1.47084e-06	0
dnajb1b	8.55262e-11	0.464758	0.871	0.748	1.51185e-06	0
ssbp4	8.6201e-11	0.43141	0.463	0.323	1.52377e-06	0
si:dkeyp-44a8.2	1.1157e-10	0.361364	0.433	0.287	1.97222e-06	0
ap2m1a	1.12224e-10	0.298315	0.786	0.753	1.98378e-06	0
rsrc2	1.22274e-10	0.414451	0.507	0.386	2.16145e-06	0
si:dkey-46a10.3	1.64284e-10	0.428216	0.423	0.281	2.90404e-06	0
ttpal	1.75635e-10	0.287056	0.269	0.122	3.10471e-06	0
ik	1.76462e-10	0.382392	0.502	0.382	3.11932e-06	0
ccdc85b	1.88687e-10	0.338793	0.294	0.141	3.33542e-06	0
syncrip	1.98617e-10	0.265223	0.94	0.925	3.51096e-06	0
pdzd11	2.03915e-10	0.388643	0.507	0.366	3.60461e-06	0
rhoaa	2.25777e-10	0.349031	0.751	0.714	3.99107e-06	0
smarcd1	2.295e-10	0.340378	0.692	0.618	4.05687e-06	0
znf414	2.8337e-10	0.329026	0.274	0.127	5.00914e-06	0
ap1s2	2.95152e-10	0.309891	0.781	0.733	5.2174e-06	0
mbd3a	3.09932e-10	0.384612	0.597	0.528	5.47867e-06	0
ENSDARG00000036489	3.51487e-10	0.429207	0.428	0.284	6.21324e-06	0
tia1	3.68334e-10	0.403563	0.542	0.434	6.51105e-06	0
nr2f6a	5.43965e-10	0.420162	0.473	0.355	9.61567e-06	0
chd4a	5.53432e-10	0.541782	0.657	0.598	9.78302e-06	0
get4	5.6679e-10	0.330608	0.388	0.246	1.00191e-05	0
pik3ip1	6.81865e-10	0.436844	0.368	0.208	1.20533e-05	0
calr	7.95795e-10	0.353788	0.821	0.78	1.40673e-05	0
ywhaz	8.31997e-10	0.402653	0.701	0.654	1.47072e-05	0
slc7a6os	8.84909e-10	0.327552	0.308	0.161	1.56425e-05	0
ube2a	1.10207e-09	0.370959	0.483	0.357	1.94813e-05	0
tsc22d1	1.21845e-09	0.371544	0.413	0.252	2.15385e-05	0
lgmn	1.27383e-09	0.348936	0.343	0.19	2.25176e-05	0
usf1	1.32468e-09	0.45216	0.478	0.37	2.34164e-05	0
zfr	1.32663e-09	0.378825	0.388	0.247	2.34508e-05	0
enoph1	1.36956e-09	0.347265	0.308	0.17	2.42097e-05	0
phc2b	1.38844e-09	0.398144	0.269	0.13	2.45435e-05	0
ppp1cab	1.4057e-09	0.381246	0.577	0.5	2.48486e-05	0
aldocb	1.42221e-09	0.486676	0.294	0.14	2.51404e-05	0
hsp90aa1.2	1.75682e-09	0.340982	0.985	0.955	3.10553e-05	0
selt1a	1.8262e-09	0.364042	0.587	0.494	3.22817e-05	0
syf2	2.42518e-09	0.343716	0.637	0.597	4.287e-05	0
arl6ip5b	2.63249e-09	0.263164	0.269	0.119	4.65346e-05	0
trim33	2.81099e-09	0.341842	0.294	0.154	4.96899e-05	0
cds2	2.82843e-09	0.297208	0.323	0.176	4.99981e-05	0
clgn	2.8903e-09	0.304849	0.353	0.204	5.10918e-05	0
srgap3	3.67057e-09	0.354511	0.284	0.139	6.48846e-05	0
dynlt3	3.7965e-09	0.316373	0.687	0.655	6.71108e-05	0
mkrn1	4.9688e-09	0.297275	0.254	0.119	8.78335e-05	0
tmpob	6.14004e-09	0.367929	0.323	0.185	0.000108537	0
pwwp2b	6.81723e-09	0.311601	0.279	0.144	0.000120508	0
acsbg2	8.43471e-09	0.361617	0.279	0.146	0.0001491	0
dctn3	1.10041e-08	0.256001	0.622	0.552	0.000194519	0
bcl2l10	1.11905e-08	0.33671	0.498	0.377	0.000197814	0
tnip1	1.16364e-08	0.288194	0.259	0.127	0.000205696	0
AL929077.2	1.18743e-08	0.343688	0.577	0.403	0.000209902	0
ppp1cb	1.2036e-08	0.353923	0.473	0.37	0.00021276	0
otub1b	1.24021e-08	0.358139	0.453	0.337	0.000219232	0
wtap	1.24318e-08	0.380356	0.453	0.343	0.000219756	0
si:ch211-276i12.9	1.40608e-08	0.348572	0.577	0.489	0.000248553	0
ubb	1.45842e-08	0.317411	0.781	0.699	0.000257805	0
fam133b	1.50402e-08	0.349756	0.701	0.67	0.000265866	0
hnrnpub	1.54643e-08	0.280262	0.761	0.726	0.000273362	0
sumo1	1.62228e-08	0.321199	0.682	0.649	0.00028677	0
rsrp1	1.62244e-08	0.356102	0.731	0.659	0.000286799	0
tmbim4	1.75268e-08	0.319167	0.363	0.225	0.000309822	0
b3galt2	1.87008e-08	0.385114	0.264	0.134	0.000330573	0
aif1l	1.8833e-08	0.404046	0.383	0.254	0.000332911	0
fzr1a	2.20273e-08	0.339534	0.388	0.255	0.000389377	0
runx1t1	2.54083e-08	0.358577	0.264	0.132	0.000449142	0
rnf10	2.71679e-08	0.255532	0.677	0.628	0.000480247	0
spag7	2.76582e-08	0.346189	0.473	0.375	0.000488914	0
ppp2cb	2.99475e-08	0.30301	0.821	0.81	0.000529381	0
atp6v0d1	3.10182e-08	0.301125	0.393	0.256	0.000548309	0
ldha	3.13628e-08	0.33678	0.279	0.146	0.000554399	0
kmt2cb	3.24213e-08	0.354042	0.368	0.232	0.000573112	0
dctn4	3.44324e-08	0.319298	0.373	0.245	0.000608662	0
actr1	3.44559e-08	0.313702	0.502	0.4	0.000609078	0
si:ch211-51e12.7	3.54292e-08	0.250548	0.891	0.839	0.000626282	0
rerea	4.20847e-08	0.296568	0.254	0.129	0.000743931	0
zgc:77849	4.21236e-08	0.301847	0.652	0.6	0.000744619	0
ranbp9	4.23663e-08	0.310933	0.368	0.236	0.000748909	0
camk2g1	4.25374e-08	0.333755	0.264	0.137	0.000751934	0
ENSDARG00000037403	5.12038e-08	0.406466	0.443	0.287	0.00090513	0
calm3b	5.22951e-08	0.268256	0.96	0.942	0.000924421	0
ptena	5.56088e-08	0.345214	0.478	0.384	0.000982997	0
sept15	5.84582e-08	0.315398	0.483	0.372	0.00103337	0
csnk1da	6.25066e-08	0.368277	0.478	0.369	0.00110493	0
gb:bc139872	6.35451e-08	0.275944	0.259	0.133	0.00112329	0
wrb	7.25774e-08	0.334764	0.453	0.35	0.00128295	0
top2b	8.09878e-08	0.404199	0.408	0.301	0.00143162	0
atp2b1a	8.49438e-08	0.32842	0.343	0.212	0.00150155	0
kpna4	8.80607e-08	0.297167	0.418	0.305	0.00155665	0
akirin1	9.06377e-08	0.308201	0.612	0.564	0.0016022	0
ndrg3a	9.55346e-08	0.364734	0.343	0.205	0.00168876	0
tenm3	1.00936e-07	0.524991	0.393	0.272	0.00178424	0
ccdc6a	1.0672e-07	0.285413	0.308	0.182	0.00188648	0
actl6a	1.08798e-07	0.342765	0.592	0.536	0.00192322	0
si:dkey-89b17.4	1.26214e-07	0.334998	0.294	0.176	0.00223109	0
cdh2	1.27054e-07	0.322231	0.308	0.184	0.00224594	0
lrpap1	1.36168e-07	0.404277	0.448	0.345	0.00240704	0
ptges3a	1.37188e-07	0.326268	0.602	0.556	0.00242508	0
chac1	1.39277e-07	0.285774	0.692	0.599	0.002462	0
ppp3ccb	1.53482e-07	0.36581	0.403	0.292	0.0027131	0
smarca4a	1.69773e-07	0.323637	0.677	0.644	0.00300107	0
idh1	1.73777e-07	0.251685	0.294	0.154	0.00307186	0
brd8	1.77027e-07	0.366119	0.343	0.228	0.00312931	0
hoxc3a	2.10282e-07	0.426202	0.323	0.19	0.00371716	0
snrnp27	2.30225e-07	0.276165	0.597	0.544	0.00406969	0
ubtfl	2.30676e-07	0.300062	0.284	0.166	0.00407767	0
gpatch8	2.31588e-07	0.319083	0.408	0.296	0.00409378	0
cct6a	2.80449e-07	0.277107	0.831	0.853	0.00495749	0
ENSDARG00000040971	2.88604e-07	0.299555	0.692	0.655	0.00510165	0
emc9	3.0976e-07	0.283171	0.388	0.278	0.00547562	0
NDUFB1	3.13015e-07	0.260048	0.587	0.555	0.00553316	0
pde7a	3.14257e-07	0.311227	0.279	0.161	0.00555512	0
hnrpl	3.18109e-07	0.257124	0.786	0.746	0.00562321	0
u2af2a	3.24372e-07	0.356102	0.458	0.371	0.00573392	0
zgc:173587	3.27425e-07	0.32177	0.259	0.137	0.00578788	0
h1f0	3.48244e-07	0.342034	0.866	0.778	0.00615591	0
pcnp	4.4868e-07	0.281091	0.423	0.316	0.00793131	0
pitpnbl	4.55988e-07	0.288847	0.537	0.476	0.0080605	0
trappc3	4.62863e-07	0.287406	0.348	0.227	0.00818202	0
sltm	4.83363e-07	0.364887	0.512	0.466	0.0085444	0
ip6k2a	5.00193e-07	0.331265	0.333	0.213	0.00884191	0
brd4	5.31958e-07	0.29752	0.398	0.297	0.00940342	0
ccng2	5.32592e-07	0.355903	0.483	0.38	0.00941463	0
fam195b	5.99266e-07	0.32041	0.468	0.385	0.0105932	0
ppm1la	6.12144e-07	0.332189	0.313	0.198	0.0108209	0
ndrg2	6.60443e-07	0.328613	0.388	0.281	0.0116747	0
rnf146	6.68865e-07	0.319683	0.289	0.175	0.0118235	0
hnrnpc	7.33838e-07	0.281847	0.597	0.571	0.0129721	0
flot2a	7.44541e-07	0.331405	0.751	0.775	0.0131613	0
uck2a	8.06664e-07	0.305039	0.323	0.212	0.0142594	0
zgc:77262	8.8476e-07	0.31403	0.453	0.364	0.0156399	0
uri1	9.19504e-07	0.352109	0.438	0.355	0.0162541	0
rbfox2	9.81486e-07	0.328608	0.403	0.3	0.0173497	0
ubald1a	9.81543e-07	0.283233	0.294	0.178	0.0173507	0
ilf3b	1.12131e-06	0.26868	0.746	0.757	0.0198214	0
mff	1.26969e-06	0.314856	0.373	0.272	0.0224444	0
cdkn1bb	1.41069e-06	0.30574	0.632	0.568	0.0249367	0
gpatch11	1.4996e-06	0.302939	0.338	0.235	0.0265085	0
nckap1	1.97178e-06	0.290151	0.289	0.182	0.0348552	0
mtfr1l	2.18126e-06	0.290614	0.274	0.168	0.0385582	0
polr3glb	2.20639e-06	0.327263	0.358	0.26	0.0390024	0
ssu72	2.2817e-06	0.356748	0.502	0.459	0.0403335	0
zgc:66160	2.61108e-06	0.316916	0.328	0.227	0.046156	0
rtn3	2.75979e-06	0.268352	0.259	0.151	0.0487849	0
tcea1	2.98493e-06	0.334856	0.607	0.632	0.0527646	0
gng7	3.05523e-06	0.274681	0.264	0.157	0.0540072	0
bod1	3.31271e-06	0.327998	0.383	0.292	0.0585587	0
nt5dc2	3.52873e-06	0.28372	0.323	0.212	0.0623774	0
papolg	3.54878e-06	0.290671	0.353	0.26	0.0627318	0
tob1b	3.78383e-06	0.382802	0.522	0.468	0.0668868	0
phc2a	3.86639e-06	0.332354	0.398	0.305	0.0683461	0
lsm12b	4.47048e-06	0.277703	0.706	0.735	0.0790247	0
abhd17c	4.69649e-06	0.329743	0.318	0.22	0.0830198	0
bcl7a	4.99112e-06	0.288927	0.502	0.441	0.0882281	0
sept7a	5.03458e-06	0.273977	0.453	0.37	0.0889963	0
dedd1	6.19157e-06	0.315831	0.299	0.2	0.109448	0
fam107b	6.34645e-06	0.379773	0.448	0.366	0.112186	0
fam60al	6.62045e-06	0.30486	0.423	0.341	0.11703	0
pafah1b1b	6.84825e-06	0.259619	0.279	0.173	0.121056	0
smg7	7.01804e-06	0.271071	0.279	0.18	0.124058	0
sf3b5	7.09415e-06	0.281493	0.711	0.723	0.125403	0
oser1	7.30569e-06	0.326562	0.582	0.527	0.129143	0
ldb1a	8.90247e-06	0.294847	0.403	0.319	0.157369	0
ccdc124	8.98603e-06	0.28244	0.413	0.342	0.158846	0
ndfip1	1.01865e-05	0.309666	0.418	0.343	0.180068	0
cnih1	1.1682e-05	0.305679	0.567	0.552	0.206503	0
znf410	1.3967e-05	0.285909	0.264	0.167	0.246895	0
ppm1aa	1.49026e-05	0.321345	0.368	0.287	0.263432	0
ankrd11	1.52279e-05	0.2929	0.572	0.547	0.269184	0
clk4a	1.58361e-05	0.291368	0.483	0.416	0.279935	0
zfand5b	1.85068e-05	0.315414	0.522	0.475	0.327145	0
ube2d1b	2.05494e-05	0.272641	0.547	0.51	0.363252	0
vapb	2.18818e-05	0.292175	0.264	0.171	0.386805	0
myef2	2.23239e-05	0.276215	0.572	0.564	0.39462	0
camlg	2.63662e-05	0.262411	0.308	0.222	0.466075	0
ahi1	2.90577e-05	0.271003	0.308	0.22	0.513654	0
si:dkeyp-87e7.4	3.21956e-05	0.278088	0.269	0.181	0.569122	0
atg13	3.41225e-05	0.283866	0.353	0.268	0.603183	0
tardbpl	3.76237e-05	0.256228	0.567	0.566	0.665074	0
rab10	4.12777e-05	0.325336	0.438	0.386	0.729666	0
hoxb2a	4.15094e-05	0.275597	0.289	0.193	0.733761	0
ENSDARG00000010873	4.45109e-05	0.363229	0.468	0.439	0.786819	0
stau1	4.53707e-05	0.326068	0.418	0.364	0.802017	0
hug	4.67898e-05	0.284587	0.308	0.225	0.827103	0
trir	4.86474e-05	0.283397	0.478	0.454	0.85994	0
apoob	4.96491e-05	0.266352	0.289	0.203	0.877647	0
kdm6ba	5.52811e-05	0.283505	0.313	0.222	0.977205	0
akt1s1	5.66736e-05	0.261147	0.493	0.456	1	0
ubtd2	7.20254e-05	0.262409	0.279	0.195	1	0
ube2d3	8.26771e-05	0.252137	0.483	0.463	1	0
fnbp4	9.81915e-05	0.258287	0.343	0.264	1	0
kdm5c	9.91964e-05	0.30831	0.294	0.21	1	0
csnk2a1	0.000100137	0.251463	0.647	0.682	1	0
chmp4ba	0.00010069	0.265858	0.289	0.209	1	0
spsb4a	0.000105005	0.253697	0.274	0.186	1	0
tada3l	0.000105388	0.265491	0.313	0.235	1	0
glud1b	0.000105417	0.273476	0.358	0.284	1	0
uba1	0.000110183	0.281694	0.542	0.537	1	0
dcaf7	0.000118442	0.359001	0.343	0.276	1	0
kmt2bb	0.000122334	0.299814	0.468	0.438	1	0
sdf2l1	0.00013647	0.273204	0.378	0.316	1	0
papola	0.000159907	0.28792	0.403	0.356	1	0
ap3s2	0.00016117	0.346101	0.433	0.403	1	0
fmr1	0.000189783	0.2741	0.284	0.208	1	0
arrdc3a	0.000190968	0.259372	0.507	0.452	1	0
mapre1b	0.000202535	0.282439	0.572	0.621	1	0
yy1a	0.000206082	0.35501	0.428	0.408	1	0
dda1	0.000213944	0.293349	0.418	0.38	1	0
zgc:171759	0.000218806	0.252663	0.353	0.25	1	0
pebp1	0.000219477	0.295775	0.388	0.341	1	0
sfpq	0.000240859	0.29026	0.537	0.532	1	0
slu7	0.000263474	0.258267	0.284	0.213	1	0
smarcb1b	0.000275557	0.268507	0.527	0.527	1	0
phf10	0.000280031	0.262986	0.348	0.286	1	0
arl6ip4	0.000304963	0.26356	0.343	0.279	1	0
ncoa5	0.000305364	0.295747	0.418	0.387	1	0
grb2b	0.000370872	0.270163	0.274	0.203	1	0
mta2	0.00040404	0.280018	0.338	0.279	1	0
eif4g2a	0.000485048	0.294572	0.463	0.437	1	0
phf14	0.000512397	0.256962	0.294	0.223	1	0
srrm1	0.000568362	0.251881	0.388	0.341	1	0
znf710b	0.000665436	0.263771	0.274	0.21	1	0
sept6	0.000730467	0.255282	0.473	0.463	1	0
ube2d1a	0.000774506	0.261186	0.383	0.345	1	0
cfap20	0.000808494	0.276986	0.403	0.373	1	0
snw1	0.00108813	0.303907	0.502	0.525	1	0
glyr1	0.00114463	0.268086	0.348	0.307	1	0
luc7l	0.00126922	0.26157	0.368	0.329	1	0
egr4	0.00147635	0.409759	0.274	0.186	1	0
fnbp1l	0.00161189	0.251357	0.259	0.195	1	0
mllt10	0.00164459	0.267422	0.299	0.24	1	0
tpd52l2b	0.00249834	0.287981	0.388	0.368	1	0
gtf2a1	0.00250928	0.262178	0.393	0.367	1	0
ENSDARG00000094300	0.00282479	0.276487	0.398	0.357	1	0
tbl1xr1a	0.00290263	0.2507	0.308	0.262	1	0
tspan3a	0.00323304	0.254229	0.433	0.412	1	0
zgc:65873	0.00359678	0.260466	0.363	0.341	1	0
pias4a	0.00514032	0.288996	0.343	0.321	1	0
ENSDARG00000051762	0.00582762	0.300161	0.537	0.547	1	0
g3bp1	0.00701144	0.326252	0.418	0.413	1	0
gsk3ab	0.00792636	0.2585	0.269	0.229	1	0
lepa	4.81499e-80	1.43578	0.9	0.254	8.51145e-76	1	Cluster 1
serpine1	1.9408e-60	1.69324	0.825	0.276	3.43076e-56	1
zfp36l1b	8.03902e-57	1.36523	0.856	0.332	1.42106e-52	1
cnn2	5.46529e-56	1.10478	0.956	0.481	9.66099e-52	1
gadd45ab	1.10406e-54	0.900872	0.831	0.287	1.95165e-50	1
cebpd	2.26038e-53	1.08664	0.956	0.442	3.99568e-49	1
tpm4a	1.96137e-50	0.953553	0.994	0.589	3.46711e-46	1
sdc4	1.42316e-49	0.913456	1	0.759	2.51572e-45	1
ms4a17a.11	1.62437e-44	0.783865	0.769	0.27	2.8714e-40	1
klf6a	2.70834e-44	0.897499	0.988	0.633	4.78752e-40	1
zgc:158343	2.82494e-43	1.30238	0.925	0.509	4.99365e-39	1
angptl7	1.36585e-42	1.14753	0.669	0.213	2.41442e-38	1
midn	2.81581e-42	0.838116	0.962	0.541	4.9775e-38	1
fosl1a	3.58767e-42	0.765596	0.925	0.421	6.34193e-38	1
cbx7a	1.02758e-41	1.05877	0.919	0.487	1.81646e-37	1
cebpb	7.15461e-41	1.08975	0.875	0.448	1.26472e-36	1
pim1	1.46585e-40	0.798724	0.919	0.507	2.59119e-36	1
pdlim1	4.13994e-40	0.647665	0.756	0.268	7.31817e-36	1
dusp5	1.97665e-37	0.832178	0.619	0.184	3.49412e-33	1
krt18	3.98364e-37	0.909451	0.956	0.535	7.04189e-33	1
gadd45bb	9.60426e-36	0.752714	0.881	0.392	1.69774e-31	1
zgc:174888	2.01425e-35	0.461666	0.456	0.103	3.56059e-31	1
angptl4	1.31233e-34	0.705256	0.988	0.653	2.31981e-30	1
cnn3a	3.4048e-34	0.683885	0.925	0.512	6.01866e-30	1
cxcl18b	3.58603e-34	1.10296	0.956	0.519	6.33902e-30	1
si:ch73-335l21.4	3.6037e-34	0.879501	0.994	0.625	6.37026e-30	1
ctgfa	3.75667e-34	0.731821	0.731	0.262	6.64066e-30	1
krt8	1.36015e-32	0.812299	0.975	0.636	2.40433e-28	1
twist1a	2.11274e-32	0.770487	0.919	0.472	3.73469e-28	1
cxcl12a	3.46679e-32	0.877929	0.731	0.301	6.12825e-28	1
zgc:162730	2.5131e-31	0.733833	0.944	0.537	4.44241e-27	1
ms4a17a.2	9.26221e-31	0.310696	0.288	0.044	1.63728e-26	1
loxl2a	1.63683e-30	0.427306	0.425	0.102	2.89342e-26	1
trib3	2.90448e-30	0.642195	0.806	0.376	5.13425e-26	1
f3b	5.5497e-30	0.69978	0.756	0.313	9.81021e-26	1
si:dkey-23i12.7	1.18438e-29	0.838391	0.638	0.258	2.09363e-25	1
irf2bp2b	3.98266e-29	0.531386	0.944	0.519	7.04015e-25	1
zfand5a	7.51447e-29	0.633536	0.781	0.36	1.32833e-24	1
pdgfba	2.3119e-28	0.389584	0.306	0.057	4.08674e-24	1
cxcl12b	2.42398e-28	0.833019	0.562	0.196	4.28487e-24	1
amotl2b	4.09134e-28	0.327718	0.375	0.084	7.23226e-24	1
ENSDARG00000016188	5.78534e-28	0.32399	0.425	0.108	1.02267e-23	1
fosl2	2.81144e-27	0.480328	0.606	0.221	4.96978e-23	1
flna	8.51798e-27	0.525965	0.669	0.269	1.50572e-22	1
ets2	1.73947e-26	0.432639	0.825	0.384	3.07486e-22	1
postnb	2.86647e-26	0.733274	0.631	0.255	5.06706e-22	1
maff	8.95097e-25	0.474181	0.8	0.397	1.58226e-20	1
glipr2l	9.82662e-25	0.679967	0.388	0.112	1.73705e-20	1
txnipa	9.08341e-24	0.680652	0.944	0.642	1.60567e-19	1
spry4	1.04082e-23	0.363829	0.669	0.264	1.83985e-19	1
tmem176	1.43922e-23	0.452738	0.719	0.34	2.54411e-19	1
sat1a.2	1.75121e-23	0.533668	0.9	0.573	3.09561e-19	1
si:dkey-7j14.6	2.51856e-23	0.441455	0.775	0.398	4.45206e-19	1
twist1b	2.69069e-23	0.585308	0.769	0.36	4.75634e-19	1
elmsan1b	4.91783e-23	0.328248	0.481	0.157	8.69325e-19	1
col1a2	6.88572e-23	0.299558	0.562	0.211	1.21719e-18	1
s1pr5a	2.54518e-22	0.330524	0.275	0.058	4.49911e-18	1
pmp22a	3.58602e-22	0.456186	0.988	0.689	6.339e-18	1
ENSDARG00000091111	1.70506e-21	0.470911	0.775	0.412	3.01404e-17	1
grem2b	1.98664e-21	0.552557	0.506	0.184	3.51178e-17	1
myl9b	2.83054e-21	0.44736	0.812	0.434	5.00354e-17	1
s1pr1	4.41268e-21	0.353474	0.512	0.175	7.80029e-17	1
msna	4.52301e-21	0.454043	0.969	0.676	7.99532e-17	1
btbd6a	4.73112e-21	0.287752	0.375	0.104	8.36321e-17	1
mych	1.83244e-20	0.476456	0.538	0.212	3.2392e-16	1
actb1	1.93899e-20	0.406783	1	0.99	3.42755e-16	1
six1b	2.01814e-20	0.470165	0.612	0.259	3.56747e-16	1
trim71	2.51361e-20	0.411045	0.788	0.41	4.4433e-16	1
mvp	4.86239e-20	0.446695	0.481	0.175	8.59524e-16	1
CABZ01089828.1	4.90756e-20	0.521024	0.475	0.173	8.67509e-16	1
mfap2	7.64e-20	0.443275	0.956	0.6	1.35052e-15	1
zgc:154093	7.78234e-20	0.327539	0.294	0.073	1.37568e-15	1
sfrp2	1.0876e-19	0.386279	0.519	0.198	1.92254e-15	1
zfp36l2	1.30297e-19	0.422136	0.506	0.196	2.30327e-15	1
phlda3	1.33062e-19	0.565249	0.581	0.278	2.35213e-15	1
lin28a	4.24549e-19	0.406052	0.538	0.222	7.50476e-15	1
ms4a17a.9	5.28779e-19	0.439418	0.606	0.273	9.34722e-15	1
si:dkey-79d12.5	6.59667e-19	0.30393	0.306	0.082	1.16609e-14	1
si:ch211-286o17.1	8.41562e-19	0.520412	0.831	0.482	1.48763e-14	1
zgc:100829	9.32771e-19	0.283179	0.569	0.233	1.64886e-14	1
lmo4a	1.06785e-18	0.403708	0.738	0.386	1.88763e-14	1
timp2b	1.41062e-18	0.700026	0.356	0.113	2.49356e-14	1
cd248a	2.84473e-18	0.292926	0.406	0.132	5.02864e-14	1
ctdsp2	3.65221e-18	0.370142	0.744	0.384	6.45601e-14	1
actb2	3.69153e-18	0.262212	1	0.999	6.52552e-14	1
klf3	3.77637e-18	0.258535	0.275	0.068	6.67549e-14	1
cyr61	9.99862e-18	0.477427	0.725	0.357	1.76746e-13	1
amotl2a	1.00185e-17	0.319734	0.45	0.173	1.77096e-13	1
crabp2a	3.66524e-17	0.398952	0.356	0.116	6.47904e-13	1
pdcd4b	3.82773e-17	0.558855	0.888	0.606	6.76628e-13	1
slc25a32a	4.65457e-17	0.267247	0.444	0.162	8.22788e-13	1
ctsla	5.44724e-17	0.576019	0.962	0.749	9.62909e-13	1
arrdc2	7.80899e-17	0.471947	0.531	0.239	1.3804e-12	1
serpinh1b	7.86888e-17	0.532968	0.962	0.785	1.39098e-12	1
rpa1	1.04015e-16	0.400287	0.7	0.373	1.83867e-12	1
tagln2	1.38514e-16	0.405145	0.362	0.12	2.44851e-12	1
rfx2	1.863e-16	0.293301	0.269	0.073	3.29323e-12	1
her9	1.95427e-16	0.497359	0.619	0.301	3.45456e-12	1
nog2	2.15191e-16	0.32662	0.281	0.079	3.80392e-12	1
tgif1	2.704e-16	0.354368	0.856	0.52	4.77987e-12	1
mcm4	3.5896e-16	0.401936	0.712	0.372	6.34534e-12	1
kazald2	4.01654e-16	0.324858	0.3	0.088	7.10003e-12	1
prrx1a	4.68835e-16	0.374429	0.662	0.329	8.2876e-12	1
hspa4a	8.09079e-16	0.534236	0.894	0.642	1.43021e-11	1
phldb2b	8.3934e-16	0.269124	0.344	0.113	1.4837e-11	1
cebpg	9.27419e-16	0.281074	0.681	0.325	1.6394e-11	1
eya2	1.17223e-15	0.34174	0.356	0.121	2.07215e-11	1
jdp2b	1.38085e-15	0.27462	0.931	0.602	2.44093e-11	1
cdh11	2.43432e-15	0.328681	0.575	0.259	4.30315e-11	1
xirp2a	5.39759e-15	0.350056	0.312	0.1	9.54133e-11	1
net1	6.31082e-15	0.365409	0.669	0.35	1.11556e-10	1
palld	6.86117e-15	0.300112	0.362	0.127	1.21285e-10	1
tmem176l.1	7.79193e-15	0.279175	0.644	0.315	1.37738e-10	1
ahcy	8.28981e-15	0.360623	0.944	0.733	1.46539e-10	1
dusp1	3.15182e-14	0.412054	0.588	0.305	5.57147e-10	1
rgl1	4.03048e-14	0.267694	0.519	0.236	7.12468e-10	1
meox1	4.33393e-14	0.335318	0.256	0.075	7.66109e-10	1
gadd45ba	5.22109e-14	0.294165	0.819	0.511	9.22932e-10	1
foxc1b	7.98068e-14	0.328769	0.588	0.284	1.41075e-09	1
sgk1	1.09271e-13	0.323339	0.556	0.259	1.93159e-09	1
rbms1a	1.40196e-13	0.277013	0.506	0.234	2.47824e-09	1
usp2a	1.89137e-13	0.318303	0.375	0.146	3.34338e-09	1
pcna	2.09513e-13	0.433945	0.869	0.586	3.70356e-09	1
yap1	2.54682e-13	0.311067	0.731	0.423	4.50202e-09	1
dvl2	2.83435e-13	0.274663	0.531	0.251	5.01028e-09	1
histh1l	2.89997e-13	0.462702	1	0.952	5.12627e-09	1
prnprs3	3.18357e-13	0.289867	0.6	0.292	5.6276e-09	1
yif1a	3.83189e-13	0.395691	0.594	0.315	6.77364e-09	1
orc6	5.45003e-13	0.270808	0.412	0.169	9.63401e-09	1
ENSDARG00000028618	6.55102e-13	0.452439	0.662	0.362	1.15802e-08	1
agtr2	8.03851e-13	0.488424	0.281	0.097	1.42097e-08	1
tpm3	8.81183e-13	0.294575	0.85	0.617	1.55767e-08	1
mcm5	9.04193e-13	0.312251	0.619	0.308	1.59834e-08	1
ccnd2a	9.48314e-13	0.338255	0.531	0.271	1.67633e-08	1
snai1a	1.20896e-12	0.361069	0.581	0.309	2.13707e-08	1
ier2a	1.4045e-12	0.29028	0.844	0.519	2.48273e-08	1
rhoab	1.44421e-12	0.442887	0.919	0.735	2.55293e-08	1
meis1a	1.85365e-12	0.309057	0.638	0.34	3.27669e-08	1
rfc4	1.86735e-12	0.289858	0.638	0.346	3.30091e-08	1
lrrc17	2.30333e-12	0.276444	0.544	0.264	4.07159e-08	1
bzw1b	3.09695e-12	0.356968	0.862	0.574	5.47447e-08	1
errfi1b	3.58827e-12	0.316383	0.394	0.167	6.34299e-08	1
lsp1	4.58128e-12	0.378327	0.494	0.253	8.09834e-08	1
mcl1b	4.61691e-12	0.252324	0.656	0.361	8.16131e-08	1
nasp	4.75285e-12	0.337963	0.712	0.412	8.4016e-08	1
eif5a2	6.96947e-12	0.283419	1	0.901	1.23199e-07	1
adam8a	1.15689e-11	0.312662	0.325	0.126	2.04503e-07	1
mcm7	1.46324e-11	0.339536	0.781	0.505	2.58657e-07	1
mcl1a	1.56007e-11	0.333299	0.975	0.769	2.75773e-07	1
eif4ebp3l	1.85179e-11	0.46682	0.644	0.398	3.27342e-07	1
p4ha2	2.84891e-11	0.282207	0.438	0.204	5.03601e-07	1
clu	3.35864e-11	0.507603	0.3	0.113	5.93707e-07	1
CABZ01074745.1	3.80389e-11	0.303845	0.794	0.506	6.72414e-07	1
sult6b1	4.10994e-11	0.267324	0.55	0.285	7.26514e-07	1
wls	5.25432e-11	0.331374	0.738	0.452	9.28807e-07	1
uhrf1	5.59166e-11	0.250234	0.494	0.245	9.88438e-07	1
si:ch211-74m13.3	5.85208e-11	0.256477	0.412	0.189	1.03447e-06	1
junbb	6.68402e-11	0.315898	0.9	0.581	1.18153e-06	1
arpc1b	7.12542e-11	0.306288	0.481	0.247	1.25956e-06	1
btg2	8.58532e-11	0.276714	0.906	0.634	1.51763e-06	1
pfkfb4b	9.27666e-11	0.330469	0.569	0.314	1.63984e-06	1
rpa2	1.1995e-10	0.292856	0.719	0.443	2.12035e-06	1
rnaseh2a	1.42213e-10	0.273242	0.55	0.305	2.5139e-06	1
mdka	1.79704e-10	0.362426	0.944	0.649	3.17663e-06	1
flot1b	1.91004e-10	0.296156	0.8	0.535	3.37639e-06	1
nfil3	2.00636e-10	0.371125	0.438	0.215	3.54663e-06	1
arl4cb	4.04453e-10	0.256679	0.556	0.301	7.14951e-06	1
rbp5	4.49779e-10	0.290004	0.731	0.423	7.95074e-06	1
irf2bpl	1.05605e-09	0.312343	0.588	0.335	1.86679e-05	1
ppp1r3b	1.0861e-09	0.269284	0.412	0.2	1.9199e-05	1
cpn1.1	1.28355e-09	0.253324	0.581	0.315	2.26893e-05	1
entpd1	1.30893e-09	0.26679	0.35	0.159	2.3138e-05	1
fam46ba	2.04951e-09	0.364328	0.7	0.448	3.62292e-05	1
nap1l1	2.51763e-09	0.266975	0.931	0.758	4.45042e-05	1
higd1a	2.62006e-09	0.284107	0.588	0.34	4.63148e-05	1
ier5l	4.39811e-09	0.277856	0.819	0.544	7.77455e-05	1
hspbp1	4.92648e-09	0.388508	0.569	0.331	8.70854e-05	1
atf4b	6.09897e-09	0.342485	0.95	0.848	0.000107812	1
apln	9.08195e-09	0.262945	0.35	0.171	0.000160542	1
nuak2	1.45764e-08	0.277608	0.269	0.115	0.000257668	1
hnrnpa1b	2.88355e-08	0.260909	0.938	0.792	0.000509726	1
hspa5	4.46776e-08	0.37273	0.988	0.875	0.000789766	1
bmp5	5.55338e-08	0.323844	0.325	0.16	0.00098167	1
si:dkey-177p2.6	6.8582e-08	0.286742	0.544	0.33	0.00121232	1
hspa9	3.18919e-07	0.291462	0.6	0.402	0.00563753	1
hbegfa	6.94218e-07	0.517151	0.294	0.142	0.0122717	1
socs3b	8.03004e-07	0.257254	0.825	0.561	0.0141947	1
lpl	8.5995e-07	0.262797	0.362	0.195	0.0152013	1
hsp90b1	8.72463e-07	0.265196	0.906	0.701	0.0154225	1
tsc22d3	1.21791e-06	0.262962	0.5	0.312	0.021529	1
plpp3	2.23892e-06	0.281219	0.3	0.152	0.0395775	1
vmp1	2.33167e-06	0.387163	0.319	0.17	0.0412169	1
rasgef1ba	2.5685e-06	0.292649	0.5	0.313	0.0454034	1
glulb	0.000119384	0.261675	0.756	0.599	1	1
si:ch211-131k2.3	0.000188642	0.260237	0.331	0.202	1	1
h1fx	0.000214955	0.757337	0.481	0.378	1	1
nusap1	9.82872e-145	1.13305	0.831	0.075	1.73742e-140	2	Cluster 2
cdca8	7.92989e-138	0.991833	0.76	0.063	1.40177e-133	2
tpx2	7.18244e-135	1.04397	0.766	0.067	1.26964e-130	2
cdk1	1.36357e-127	1.20561	0.812	0.092	2.41038e-123	2
mad2l1	3.4949e-126	1.188	0.89	0.129	6.17793e-122	2
top2a	9.23861e-121	0.868574	0.688	0.057	1.63311e-116	2
ube2c	5.73869e-118	1.3927	0.857	0.127	1.01443e-113	2
kpna2	2.7072e-117	1.40565	0.753	0.085	4.78552e-113	2
birc5a	9.01102e-116	0.837474	0.669	0.058	1.59288e-111	2
aurkb	2.34483e-114	1.02583	0.857	0.128	4.14496e-110	2
plk1	7.27706e-114	1.02851	0.76	0.089	1.28637e-109	2
si:ch211-69g19.2	1.47365e-113	1.03624	0.656	0.056	2.60498e-109	2
kifc1	3.45398e-111	0.73373	0.63	0.051	6.1056e-107	2
aurka	7.03611e-110	0.708624	0.604	0.045	1.24377e-105	2
CABZ01058261.1	1.81884e-106	0.871563	0.74	0.089	3.21517e-102	2
mki67	1.0447e-105	1.15064	0.844	0.146	1.84671e-101	2
setd8b	1.46228e-105	0.728891	0.532	0.032	2.58487e-101	2
g2e3	4.36903e-98	0.667047	0.591	0.052	7.72313e-94	2
aspm	1.04324e-94	0.743804	0.565	0.048	1.84413e-90	2
cks2	1.02372e-92	0.647268	0.506	0.036	1.80963e-88	2
ccna2	1.82092e-89	1.01281	0.812	0.151	3.21885e-85	2
cdc20	2.92071e-89	0.957272	0.643	0.082	5.16295e-85	2
ccnb3	7.23546e-85	0.691955	0.5	0.042	1.27901e-80	2
cenpf	5.70508e-84	0.600186	0.468	0.034	1.00849e-79	2
hmmr	9.40509e-84	0.474566	0.403	0.021	1.66254e-79	2
kif11	4.98491e-83	0.687037	0.5	0.043	8.81183e-79	2
tacc3	1.46684e-80	0.647699	0.429	0.028	2.59293e-76	2
ccnb1	6.5104e-80	0.855625	0.552	0.063	1.15084e-75	2
dlgap5	2.89178e-79	0.751827	0.708	0.118	5.11179e-75	2
sgol1	1.71851e-75	0.45195	0.416	0.03	3.03781e-71	2
kif23	2.50543e-71	0.470534	0.409	0.031	4.42885e-67	2
armc1l	9.43168e-69	0.601304	0.597	0.094	1.66724e-64	2
cks1b	3.74862e-67	0.840514	0.792	0.195	6.62644e-63	2
kif22	1.97366e-66	0.741688	0.63	0.111	3.48884e-62	2
racgap1	3.62274e-66	0.446847	0.448	0.045	6.40391e-62	2
prc1a	1.53773e-63	0.448793	0.364	0.027	2.71824e-59	2
tuba8l	2.36336e-61	1.27556	0.961	0.598	4.17771e-57	2
spc25	2.84299e-60	0.6079	0.682	0.145	5.02555e-56	2
hmgb2a	1.11027e-57	0.981631	1	0.946	1.96263e-53	2
spdl1	1.51113e-57	0.429541	0.39	0.039	2.67123e-53	2
spc24	1.6872e-56	0.554004	0.532	0.089	2.98246e-52	2
cenpe	4.87244e-56	0.369753	0.305	0.021	8.61302e-52	2
kif2c	4.87752e-54	0.347582	0.338	0.029	8.62199e-50	2
BX682558.1	1.06891e-53	0.471049	0.442	0.059	1.88951e-49	2
smc2	3.13137e-53	0.570495	0.578	0.114	5.53532e-49	2
arhgap11a	1.48972e-50	0.360495	0.338	0.033	2.63338e-46	2
pbk	4.08601e-50	0.536056	0.552	0.111	7.22284e-46	2
h3f3a	5.77801e-50	0.715713	1	0.981	1.02138e-45	2
ttk	2.65602e-49	0.366745	0.37	0.043	4.69505e-45	2
zgc:86764	1.64926e-48	0.291765	0.299	0.025	2.9154e-44	2
arpp19b	1.66252e-48	0.709391	0.851	0.335	2.93883e-44	2
cdca5	5.25082e-46	0.536364	0.571	0.126	9.28187e-42	2
prc1b	8.93521e-46	0.265234	0.253	0.017	1.57948e-41	2
ncapd2	2.31362e-45	0.527083	0.526	0.108	4.08979e-41	2
ncapg	8.87438e-44	0.494076	0.584	0.139	1.56872e-39	2
si:ch211-225g23.1	9.26965e-43	0.282198	0.273	0.024	1.6386e-38	2
ndc80	4.00708e-42	0.391922	0.435	0.073	7.08331e-38	2
ncaph	5.59042e-38	0.334008	0.364	0.056	9.88219e-34	2
tuba8l4	2.91022e-36	0.73258	0.994	0.828	5.1444e-32	2
hmgn2	3.10361e-35	0.598482	1	0.989	5.48625e-31	2
tmpoa	1.68454e-34	0.59775	0.688	0.255	2.97777e-30	2
depdc1a	1.72116e-34	0.251207	0.26	0.03	3.0425e-30	2
rtkn2a	4.02419e-34	0.277812	0.266	0.032	7.11357e-30	2
si:ch211-244o22.2	6.94234e-33	0.278586	0.279	0.037	1.2272e-28	2
pane1	1.50549e-32	0.387841	0.435	0.098	2.66126e-28	2
tubb4b	2.82237e-32	0.515586	1	0.977	4.9891e-28	2
smc4	3.24397e-32	0.427439	0.5	0.13	5.73436e-28	2
si:ch73-281n10.2	1.03239e-31	0.579408	1	0.953	1.82496e-27	2
cenpw	1.10133e-31	0.439522	0.558	0.169	1.94681e-27	2
mibp	2.03435e-31	0.736428	0.623	0.213	3.59612e-27	2
ENSDARG00000041723	1.25742e-30	0.4308	0.494	0.133	2.22274e-26	2
anp32a	2.23113e-30	0.538609	0.981	0.849	3.94396e-26	2
banf1	3.29625e-30	0.699876	0.903	0.58	5.82677e-26	2
gpsm2	2.20057e-29	0.289016	0.286	0.045	3.88994e-25	2
lbr	3.10192e-29	0.684276	0.786	0.402	5.48326e-25	2
mus81	3.5904e-28	0.268458	0.299	0.052	6.34675e-24	2
cdc14b	1.95912e-26	0.580313	0.584	0.219	3.46313e-22	2
tuba1b	3.23266e-26	0.677738	0.753	0.387	5.71437e-22	2
nsl1	4.12572e-26	0.265162	0.305	0.058	7.29303e-22	2
anp32b	1.52634e-25	0.563131	0.955	0.726	2.69812e-21	2
pmp22a	3.31543e-25	0.762327	0.981	0.691	5.86068e-21	2
pttg1	4.70949e-25	0.362978	0.461	0.135	8.32496e-21	2
tubb2b	6.84946e-25	0.548859	1	0.905	1.21078e-20	2
ube2s	8.36834e-24	0.261112	0.318	0.067	1.47927e-19	2
ska1	2.99624e-23	0.256259	0.305	0.066	5.29645e-19	2
stmn1a	3.7249e-23	0.56813	0.955	0.641	6.58451e-19	2
hmgb2b	8.03756e-23	0.438127	1	0.954	1.4208e-18	2
si:dkey-6i22.5	2.6925e-22	0.356372	0.37	0.1	4.75953e-18	2
MZT1	1.33834e-21	0.372309	0.617	0.244	2.36578e-17	2
dsn1	2.00987e-21	0.355111	0.396	0.116	3.55285e-17	2
kiaa0101	3.29432e-20	0.457006	0.766	0.385	5.82337e-16	2
rrm2	3.98282e-20	0.590411	0.747	0.376	7.04043e-16	2
rrm1	1.44823e-19	0.450704	0.753	0.369	2.56003e-15	2
dek	2.79286e-19	0.361146	0.545	0.212	4.93694e-15	2
cenpk	2.48115e-18	0.253773	0.273	0.067	4.38593e-14	2
jpt2	9.6845e-18	0.438018	0.831	0.522	1.71193e-13	2
ahcy	1.09717e-17	0.43862	0.968	0.731	1.93946e-13	2
dynll1	1.218e-17	0.374946	0.987	0.955	2.15306e-13	2
hmga1a	1.50541e-16	0.330259	1	0.989	2.66111e-12	2
h2afvb	3.20615e-16	0.317562	1	0.978	5.66752e-12	2
mis12	9.53123e-16	0.259674	0.351	0.116	1.68484e-11	2
zgc:153409	1.24815e-15	0.255681	0.318	0.098	2.20635e-11	2
zgc:110425	1.89495e-15	0.433616	0.526	0.237	3.34971e-11	2
psat1	2.80356e-15	0.343343	0.682	0.365	4.95586e-11	2
ddx61	1.17272e-14	0.471092	0.87	0.639	2.07302e-10	2
chaf1a	1.36915e-14	0.352801	0.682	0.355	2.42025e-10	2
ier5l	3.70454e-14	0.498322	0.812	0.545	6.54851e-10	2
rrm2.1	1.23053e-13	0.534086	0.584	0.305	2.17521e-09	2
twist1a	1.4271e-13	0.50054	0.792	0.487	2.52268e-09	2
adka	1.68969e-13	0.318063	0.584	0.296	2.98686e-09	2
twist1b	1.9166e-13	0.569964	0.656	0.373	3.38797e-09	2
pin1	3.65345e-13	0.318292	0.903	0.675	6.4582e-09	2
cd151l	4.38789e-13	0.38329	0.597	0.323	7.75646e-09	2
cxcl12a	4.57267e-13	0.519289	0.604	0.316	8.08311e-09	2
prrx1a	9.1072e-13	0.490391	0.597	0.338	1.60988e-08	2
h2afx	1.14294e-12	0.442759	0.545	0.279	2.02038e-08	2
nutf2l	1.26223e-12	0.380052	0.779	0.506	2.23125e-08	2
lin52	3.15425e-12	0.255509	0.526	0.239	5.57576e-08	2
rbb4l	3.79049e-12	0.374521	0.792	0.503	6.70046e-08	2
emd	4.19212e-12	0.300634	0.571	0.292	7.41041e-08	2
h2afva	4.52451e-12	0.297169	0.981	0.872	7.99797e-08	2
foxp4	4.86781e-12	0.471675	0.773	0.502	8.60483e-08	2
ccnd1	7.39901e-12	0.51693	0.818	0.539	1.30792e-07	2
cbx3a	7.51338e-12	0.350627	0.935	0.735	1.32814e-07	2
meis1a	8.63987e-12	0.399016	0.61	0.345	1.52727e-07	2
ms4a17a.9	8.90539e-12	0.308944	0.552	0.281	1.57421e-07	2
fam60al.1	9.51031e-12	0.405815	0.818	0.583	1.68114e-07	2
msna	1.68754e-11	0.317914	0.948	0.68	2.98306e-07	2
sumo3b	2.25564e-11	0.330158	0.948	0.763	3.98729e-07	2
lsm7	2.40292e-11	0.310141	0.929	0.753	4.24764e-07	2
boc	2.7022e-11	0.324335	0.61	0.347	4.77668e-07	2
tma7	4.14513e-11	0.29218	0.974	0.89	7.32734e-07	2
snrpf	4.22374e-11	0.288507	0.974	0.862	7.4663e-07	2
hnrnpa1b	6.2251e-11	0.333191	0.968	0.79	1.10041e-06	2
alyref	1.14274e-10	0.301687	0.656	0.385	2.02003e-06	2
phgdh	1.28871e-10	0.3464	0.662	0.406	2.27806e-06	2
fibina	1.50864e-10	0.400897	0.519	0.271	2.66682e-06	2
cxcl12b	1.71163e-10	0.496929	0.435	0.211	3.02564e-06	2
fzd7a	1.75933e-10	0.284497	0.675	0.394	3.10996e-06	2
si:dkeyp-44a8.4	2.13118e-10	0.292663	0.331	0.143	3.76729e-06	2
postnb	2.50376e-10	0.385832	0.513	0.269	4.4259e-06	2
seta	4.3879e-10	0.256391	0.981	0.9	7.7565e-06	2
zgc:92664	5.10471e-10	0.29895	0.448	0.23	9.02359e-06	2
lrrc17	8.32036e-10	0.36333	0.506	0.269	1.47079e-05	2
kctd5a	1.05924e-09	0.298181	0.721	0.496	1.87242e-05	2
zgc:56493	2.25314e-09	0.251114	0.994	0.942	3.98287e-05	2
cd2bp2	2.64471e-09	0.300537	0.532	0.316	4.67506e-05	2
si:ch211-114n24.6	3.59435e-09	0.507846	0.519	0.32	6.35374e-05	2
lsm8	5.83142e-09	0.280343	0.825	0.609	0.000103082	2
six1a	6.07896e-09	0.316636	0.545	0.32	0.000107458	2
her6	6.52226e-09	0.376979	0.76	0.509	0.000115294	2
prrx1b	6.826e-09	0.336433	0.604	0.344	0.000120663	2
fosab	6.89912e-09	0.395854	0.981	0.862	0.000121956	2
wdr18	7.74475e-09	0.290176	0.487	0.268	0.000136904	2
id3	9.06594e-09	0.296026	0.766	0.524	0.000160259	2
fam76b	9.12868e-09	0.309019	0.584	0.358	0.000161368	2
apln	1.01067e-08	0.258886	0.364	0.17	0.000178656	2
snrpd1	1.27874e-08	0.256082	0.955	0.842	0.000226043	2
yap1	1.48304e-08	0.292151	0.656	0.432	0.000262158	2
barx1	1.88083e-08	0.439568	0.286	0.122	0.000332474	2
COX7A2 (1 of many)	1.94559e-08	0.26102	0.831	0.578	0.000343922	2
lmo4a	2.9131e-08	0.351747	0.63	0.399	0.000514949	2
net1	3.77006e-08	0.289772	0.584	0.36	0.000666433	2
lsm5	7.32912e-08	0.255695	0.851	0.686	0.00129557	2
vasna	1.11168e-07	0.325139	0.299	0.141	0.00196512	2
phldb2b	1.15363e-07	0.272781	0.273	0.121	0.00203928	2
ranbp1	1.16631e-07	0.272851	0.877	0.666	0.00206168	2
nucks1b	1.26603e-07	0.264858	0.708	0.493	0.00223795	2
dhfr	1.59798e-07	0.272108	0.474	0.278	0.00282475	2
mxd3	1.80188e-07	0.324636	0.422	0.239	0.00318518	2
magoh	2.57711e-07	0.274139	0.877	0.697	0.00455556	2
ptges3b	2.59317e-07	0.267481	0.877	0.679	0.00458395	2
sdc4	4.12245e-07	0.327871	0.922	0.768	0.00728725	2
dlx3b	5.75532e-07	0.420182	0.318	0.162	0.0101737	2
rfc5	7.31324e-07	0.275502	0.5	0.307	0.0129276	2
ppp1caa	1.40024e-06	0.25135	0.812	0.674	0.0247521	2
dlx2a	1.44811e-06	0.286796	0.416	0.239	0.0255982	2
metrnl	1.80579e-06	0.32693	0.461	0.281	0.0319209	2
cpn1.1	3.67043e-06	0.307904	0.519	0.323	0.0648822	2
mt-co1	3.74262e-06	0.280024	0.974	0.983	0.0661583	2
nr2f1b	8.46092e-06	0.331639	0.273	0.138	0.149564	2
cx43.4	9.02364e-06	0.330813	0.74	0.555	0.159511	2
grem2b	2.5163e-05	0.49621	0.344	0.202	0.444807	2
sfrp2	2.60691e-05	0.373241	0.364	0.215	0.460823	2
dlx5a	3.07719e-05	0.470237	0.331	0.204	0.543955	2
socs3b	4.10534e-05	0.281967	0.727	0.573	0.725701	2
lepa	4.24758e-05	0.577218	0.448	0.305	0.750845	2
dlx1a	9.50532e-05	0.265542	0.279	0.157	1	2
jun	0.000101009	0.294517	0.909	0.851	1	2
AL929077.2	0.00017666	0.480212	0.565	0.41	1	2
CT027638.1	0.000295458	0.260138	0.474	0.322	1	2
serpine1	0.000606832	0.450964	0.442	0.318	1	2
mt-co2	0.000645779	0.29127	0.981	0.994	1	2
klf6a	0.000862645	0.293389	0.76	0.659	1	2
foxf2a	0.0013125	0.370665	0.273	0.173	1	2
gadd45ab	0.00134532	0.294398	0.442	0.331	1	2
gsc	0.00158739	0.277206	0.331	0.222	1	2
si:ch73-335l21.4	0.00273665	0.454975	0.747	0.653	1	2
mt-nd2	0.00577127	0.323385	0.942	0.873	1	2
RPL41	5.331e-41	0.39666	1	1	9.42361e-37	3	Cluster 3
CT027638.1	8.6259e-40	1.44063	0.767	0.299	1.5248e-35	3
tma7	5.38239e-38	0.680397	1	0.889	9.51445e-34	3
nop10	4.80563e-33	0.716099	0.86	0.454	8.49492e-29	3
rplp1	9.7547e-33	0.328273	1	1	1.72434e-28	3
stmn1a	8.76414e-32	0.87031	0.93	0.648	1.54924e-27	3
rps28	3.06938e-30	0.341971	1	0.999	5.42574e-26	3
rpl37.1	2.72654e-29	0.321515	1	1	4.81971e-25	3
rpl36	7.62149e-29	0.316792	1	0.999	1.34725e-24	3
rplp2l	1.62079e-27	0.317134	1	1	2.86507e-23	3
rpl26	7.53937e-27	0.296231	1	1	1.33273e-22	3
rpl36a	8.15141e-27	0.312285	1	0.999	1.44092e-22	3
shfm1	1.28403e-26	0.633331	0.938	0.886	2.26977e-22	3
rps29	1.33427e-26	0.305459	1	1	2.35859e-22	3
snu13b	2.60258e-26	0.744116	0.868	0.614	4.60058e-22	3
ENSDARG00000098458	1.52788e-25	0.301995	1	1	2.70083e-21	3
mt-nd1	2.70009e-25	0.828845	0.969	0.888	4.77295e-21	3
mt-atp6	2.98984e-25	0.78174	0.984	0.975	5.28514e-21	3
rpl38	4.46876e-25	0.363334	0.992	0.998	7.89943e-21	3
rpl35a	6.89429e-25	0.297734	1	0.999	1.2187e-20	3
CABZ01074745.1	1.74783e-24	0.853711	0.829	0.508	3.08964e-20	3
snrpd2	3.49927e-24	0.52115	0.977	0.882	6.18565e-20	3
zgc:158463	5.14602e-24	0.894157	0.527	0.193	9.09663e-20	3
rpa3	3.09341e-23	0.742902	0.814	0.487	5.46821e-19	3
tuba8l4	4.70584e-23	0.620471	0.953	0.834	8.31852e-19	3
anp32b	5.90966e-23	0.543097	0.946	0.731	1.04465e-18	3
mt-nd2	6.41807e-23	0.845483	0.938	0.874	1.13452e-18	3
snrpg	1.50584e-22	0.53594	0.969	0.844	2.66187e-18	3
rpl39	2.78025e-22	0.305237	1	1	4.91465e-18	3
rpl23	1.46676e-21	0.260477	1	1	2.5928e-17	3
zgc:56493	1.61316e-21	0.41787	0.992	0.943	2.85158e-17	3
pcna	1.64697e-21	0.722587	0.891	0.59	2.91135e-17	3
hmgb2b	1.82317e-21	0.499046	1	0.955	3.22282e-17	3
rps26l	2.77146e-21	0.285519	1	1	4.89911e-17	3
rps12	5.141e-21	0.266112	1	1	9.08774e-17	3
kiaa0101	1.68567e-20	0.886177	0.713	0.396	2.97977e-16	3
rpl29	4.28412e-20	0.330853	1	0.999	7.57303e-16	3
hirip3	2.71423e-19	0.550383	0.628	0.297	4.79794e-15	3
rrm2	2.74342e-19	0.772265	0.721	0.385	4.84954e-15	3
nutf2l	3.51863e-19	0.520471	0.822	0.506	6.21989e-15	3
cbx3a	5.85174e-19	0.493368	0.891	0.742	1.03441e-14	3
eif2s2	1.19571e-18	0.536514	0.907	0.768	2.11367e-14	3
slbp	1.26505e-18	0.690903	0.605	0.292	2.23622e-14	3
lig1	1.67792e-18	0.558852	0.744	0.396	2.96606e-14	3
mcm7	3.02601e-18	0.603438	0.791	0.51	5.34907e-14	3
mt-nd4	5.10264e-18	0.603871	0.969	0.931	9.01994e-14	3
hmgb2a	6.2605e-18	0.558363	0.992	0.947	1.10667e-13	3
snrpe	7.49432e-18	0.44955	0.93	0.834	1.32477e-13	3
snrpf	1.24038e-17	0.422772	0.946	0.867	2.19263e-13	3
si:ch211-156b7.4	1.7549e-17	0.545261	0.589	0.283	3.10214e-13	3
nme2b.1	3.23183e-17	0.286426	1	0.998	5.71291e-13	3
rpl14	4.44586e-17	0.265437	1	0.996	7.85894e-13	3
lsm8	1.43909e-16	0.523549	0.853	0.61	2.54389e-12	3
mcm6	1.56364e-16	0.556532	0.667	0.348	2.76404e-12	3
eny2	1.57442e-16	0.476289	0.837	0.613	2.7831e-12	3
sub1a	1.8728e-16	0.451383	0.93	0.889	3.31055e-12	3
fen1	2.51472e-16	0.59543	0.674	0.371	4.44527e-12	3
dlx4a	3.76979e-16	1.02117	0.388	0.137	6.66386e-12	3
hmgn7	4.93916e-16	0.348349	1	0.974	8.73095e-12	3
dkc1	7.15231e-16	0.505489	0.705	0.391	1.26431e-11	3
seph	7.67594e-16	0.466916	0.876	0.625	1.35688e-11	3
nasp	1.16275e-15	0.508697	0.729	0.416	2.05539e-11	3
ranbp1	1.24929e-15	0.509054	0.837	0.673	2.20837e-11	3
phf5a	2.0344e-15	0.461817	0.814	0.611	3.59621e-11	3
atpif1a	2.4184e-15	0.523921	0.86	0.697	4.275e-11	3
cdca7a	3.7203e-15	0.519153	0.589	0.285	6.57637e-11	3
mcm5	5.26628e-15	0.474202	0.62	0.314	9.30921e-11	3
h2afvb	8.16561e-15	0.354686	0.992	0.979	1.44344e-10	3
mcm2	8.83282e-15	0.472036	0.659	0.34	1.56138e-10	3
banf1	1.00223e-14	0.458454	0.822	0.593	1.77165e-10	3
npm1a	1.51128e-14	0.632045	0.791	0.568	2.67149e-10	3
c1qbp	2.77237e-14	0.47591	0.581	0.302	4.90072e-10	3
dlx4b	3.30093e-14	0.461793	0.333	0.109	5.83506e-10	3
cnbpa	3.80074e-14	0.442816	0.907	0.769	6.71857e-10	3
snrpd1	4.13081e-14	0.400109	0.946	0.844	7.30203e-10	3
fbl	1.04383e-13	0.459974	0.76	0.504	1.84518e-09	3
atp5g3b	1.15448e-13	0.343239	0.984	0.971	2.04078e-09	3
sub1b	1.15654e-13	0.446371	0.667	0.409	2.04442e-09	3
mt-nd5	1.19692e-13	0.59421	0.581	0.312	2.1158e-09	3
mt-co2	1.91922e-13	0.435887	1	0.992	3.39261e-09	3
mt-cyb	2.46665e-13	0.495524	0.992	0.983	4.3603e-09	3
snrpb	2.67896e-13	0.351463	0.969	0.906	4.73559e-09	3
si:dkey-16p21.8	3.33391e-13	0.497799	0.682	0.437	5.89335e-09	3
h3f3a	3.55051e-13	0.337379	1	0.982	6.27623e-09	3
dnajc9	5.78109e-13	0.436712	0.597	0.33	1.02192e-08	3
alyref	1.09958e-12	0.432468	0.643	0.391	1.94372e-08	3
gmnn	1.11335e-12	0.270943	0.287	0.091	1.96808e-08	3
cirbpa	1.19986e-12	0.27215	1	0.991	2.121e-08	3
seta	1.63224e-12	0.375633	0.961	0.903	2.88531e-08	3
zgc:193541	2.00431e-12	0.364276	0.984	0.95	3.54302e-08	3
pa2g4a	2.02417e-12	0.379384	0.76	0.523	3.57812e-08	3
hypk	2.09755e-12	0.448085	0.829	0.65	3.70784e-08	3
mt-co1	2.37802e-12	0.39661	0.977	0.983	4.20363e-08	3
ncl	2.7255e-12	0.406866	0.907	0.755	4.81786e-08	3
hells	2.76439e-12	0.448482	0.426	0.192	4.88661e-08	3
si:dkey-102m7.3	3.51832e-12	0.471434	0.612	0.353	6.21934e-08	3
unga	3.95818e-12	0.342686	0.388	0.16	6.99688e-08	3
zgc:110540	4.35277e-12	0.396407	0.403	0.162	7.69439e-08	3
magoh	7.03233e-12	0.443588	0.829	0.705	1.2431e-07	3
hnrnpabb	7.90022e-12	0.349918	0.977	0.949	1.39652e-07	3
tyms	8.55074e-12	0.387457	0.419	0.19	1.51151e-07	3
polr2h	9.78041e-12	0.360364	0.581	0.324	1.72888e-07	3
dhfr	1.12227e-11	0.374032	0.535	0.276	1.98383e-07	3
atp5g1	1.12624e-11	0.344239	0.938	0.835	1.99085e-07	3
COX5B	1.41672e-11	0.293453	0.961	0.941	2.50433e-07	3
lsm7	1.51418e-11	0.410685	0.876	0.761	2.67661e-07	3
atp5e	1.88078e-11	0.345433	0.961	0.907	3.32466e-07	3
ran	2.343e-11	0.255468	1	0.991	4.14171e-07	3
atp5j	2.46093e-11	0.391014	0.884	0.833	4.35018e-07	3
rpl22l1	2.48948e-11	0.298352	1	0.984	4.40065e-07	3
cox7b	2.85292e-11	0.3427	0.961	0.937	5.04311e-07	3
mt-co3	3.00139e-11	0.453205	0.984	0.986	5.30556e-07	3
barx1	3.48503e-11	0.570388	0.318	0.122	6.16049e-07	3
smx5	4.20912e-11	0.368053	0.845	0.68	7.44046e-07	3
rpa2	4.51707e-11	0.430197	0.682	0.452	7.98483e-07	3
atp5g3a	5.0979e-11	0.349497	0.899	0.839	9.01155e-07	3
CU693368.2	5.27366e-11	0.476578	0.612	0.368	9.32226e-07	3
setb	8.8039e-11	0.368404	0.953	0.896	1.55627e-06	3
dpy30	9.30335e-11	0.417905	0.86	0.763	1.64455e-06	3
tomm20a	1.31669e-10	0.393206	0.597	0.369	2.32751e-06	3
nhp2	1.57384e-10	0.394258	0.651	0.433	2.78207e-06	3
abcf2a	2.18867e-10	0.343385	0.426	0.206	3.86891e-06	3
parp1	2.33322e-10	0.350916	0.519	0.283	4.12443e-06	3
mcm3	3.08731e-10	0.365337	0.512	0.272	5.45743e-06	3
asf1ba	3.38354e-10	0.402945	0.496	0.264	5.98108e-06	3
chaf1a	3.40772e-10	0.404246	0.605	0.367	6.02383e-06	3
polr2l	3.49301e-10	0.435344	0.69	0.511	6.17459e-06	3
rnaseh2b	3.76555e-10	0.261393	0.364	0.158	6.65636e-06	3
tbca	4.14922e-10	0.363711	0.798	0.634	7.33458e-06	3
cdc6	4.4077e-10	0.390918	0.333	0.138	7.79149e-06	3
pa2g4b	4.51082e-10	0.392802	0.783	0.632	7.97378e-06	3
ssrp1a	4.57857e-10	0.372297	0.729	0.477	8.09354e-06	3
mibp	6.03095e-10	0.430775	0.465	0.234	1.06609e-05	3
dlx5a	8.54084e-10	0.472134	0.419	0.198	1.50976e-05	3
rfc2	8.5426e-10	0.352771	0.434	0.22	1.51008e-05	3
shmt1	9.44404e-10	0.295527	0.473	0.237	1.66942e-05	3
cox8a	1.27022e-09	0.265166	0.992	0.959	2.24536e-05	3
rrm2.1	1.59677e-09	0.553375	0.535	0.314	2.82261e-05	3
rnaseh2a	1.66298e-09	0.372738	0.535	0.311	2.93966e-05	3
pomp	1.84881e-09	0.303295	0.938	0.882	3.26815e-05	3
mif	1.89366e-09	0.424408	0.667	0.471	3.34743e-05	3
nop56	2.31797e-09	0.388597	0.76	0.579	4.09747e-05	3
srsf2a	2.48279e-09	0.343299	0.86	0.785	4.38882e-05	3
orc4	2.70638e-09	0.271698	0.434	0.214	4.78407e-05	3
lsm6	3.0732e-09	0.295188	0.899	0.783	5.43249e-05	3
cox6a1	3.6406e-09	0.311041	0.946	0.909	6.43549e-05	3
srrt	3.64983e-09	0.361305	0.55	0.329	6.45181e-05	3
atic	3.76065e-09	0.403569	0.349	0.156	6.64771e-05	3
sumo3b	4.17696e-09	0.347991	0.876	0.772	7.38361e-05	3
paics	4.5955e-09	0.687751	0.543	0.314	8.12347e-05	3
g3bp1	4.72522e-09	0.290802	0.612	0.396	8.35276e-05	3
si:dkeyp-55f12.3	4.8343e-09	0.340316	0.434	0.229	8.54559e-05	3
npm3	6.19713e-09	0.398615	0.643	0.467	0.000109547	3
ppa1b	6.9368e-09	0.316545	0.806	0.673	0.000122622	3
tomm6	8.43056e-09	0.380658	0.705	0.562	0.000149027	3
suv39h1b	9.14486e-09	0.266469	0.31	0.133	0.000161654	3
chtf8	9.2086e-09	0.288661	0.349	0.167	0.000162781	3
rbx1	1.01983e-08	0.299546	0.938	0.874	0.000180276	3
uqcrh	1.06779e-08	0.300508	0.868	0.827	0.000188754	3
gins2	1.24127e-08	0.291734	0.357	0.171	0.00021942	3
rfc4	1.44943e-08	0.374241	0.55	0.36	0.000256215	3
dlx3b	2.13938e-08	0.383237	0.357	0.162	0.000378178	3
nop58	2.31572e-08	0.385188	0.674	0.504	0.00040935	3
USMG5	2.44515e-08	0.377747	0.845	0.778	0.000432229	3
hat1	2.87854e-08	0.344069	0.426	0.231	0.000508839	3
fkbp3	3.58285e-08	0.331414	0.868	0.728	0.00063334	3
COX7A2 (1 of many)	3.66263e-08	0.324545	0.775	0.588	0.000647443	3
snrpd3l	5.70564e-08	0.29119	0.822	0.723	0.00100859	3
ndufa6	5.81606e-08	0.307841	0.845	0.727	0.0010281	3
gpatch4	5.88732e-08	0.28299	0.295	0.13	0.0010407	3
lsm5	5.9301e-08	0.301964	0.798	0.693	0.00104826	3
rwdd1	6.64616e-08	0.31722	0.674	0.458	0.00117484	3
h2afva	7.46626e-08	0.260858	0.938	0.878	0.00131981	3
trmt112	8.43058e-08	0.263062	0.527	0.32	0.00149027	3
eif5b	9.73464e-08	0.360203	0.659	0.498	0.00172079	3
hmgn2	1.06136e-07	0.259038	1	0.989	0.00187616	3
cdca7b	1.36511e-07	0.302104	0.519	0.312	0.0024131	3
srek1ip1	1.52794e-07	0.264365	0.349	0.173	0.00270094	3
rrm1	1.80275e-07	0.355761	0.581	0.391	0.00318672	3
hand2	2.05423e-07	0.387453	0.45	0.252	0.00363126	3
asf1bb	2.34328e-07	0.333157	0.488	0.295	0.00414221	3
dnmt1	2.36841e-07	0.314479	0.295	0.137	0.00418663	3
mrpl12	2.57574e-07	0.317486	0.519	0.348	0.00455313	3
mcm4	3.20495e-07	0.359042	0.589	0.39	0.00566538	3
dlx2a	3.21852e-07	0.312485	0.426	0.241	0.00568938	3
cox6c	3.39215e-07	0.254185	0.899	0.83	0.0059963	3
cox7c	4.82255e-07	0.334231	0.969	0.924	0.00852482	3
gins4	5.25345e-07	0.280765	0.318	0.163	0.00928653	3
nop16	5.62053e-07	0.280053	0.434	0.254	0.00993542	3
atp5ia	5.72016e-07	0.315676	0.682	0.552	0.0101115	3
si:ch73-281n10.2	6.98155e-07	0.288768	0.969	0.957	0.0123413	3
prim1	7.3763e-07	0.251984	0.349	0.187	0.0130391	3
rnaseh2c	9.03227e-07	0.288628	0.411	0.247	0.0159664	3
tubb2b	9.30923e-07	0.259362	0.961	0.91	0.0164559	3
rbbp4	9.65343e-07	0.33476	0.76	0.649	0.0170644	3
cox7a2a	1.17244e-06	0.26219	0.907	0.823	0.0207251	3
nop2	1.47177e-06	0.269829	0.426	0.251	0.0260164	3
sf3b5	1.65165e-06	0.273073	0.783	0.716	0.0291962	3
pes	1.83903e-06	0.289468	0.388	0.23	0.0325086	3
eif1axa	2.09056e-06	0.274654	0.597	0.429	0.0369548	3
hint1	2.13289e-06	0.324304	0.721	0.568	0.0377031	3
itpa	2.16092e-06	0.269609	0.465	0.306	0.0381986	3
cycsb	2.61282e-06	0.31186	0.791	0.699	0.0461868	3
EIF1B	2.66506e-06	0.264911	0.767	0.698	0.0471103	3
rbm8a	2.96923e-06	0.258105	0.876	0.89	0.0524871	3
ccnd1	3.29019e-06	0.407017	0.69	0.555	0.0581607	3
polr2d	3.93963e-06	0.263079	0.767	0.716	0.0696408	3
gar1	3.97862e-06	0.262838	0.574	0.399	0.07033	3
ptges3b	4.13717e-06	0.269662	0.791	0.69	0.0731328	3
lhx6	4.38398e-06	0.318396	0.341	0.186	0.0774956	3
ppil1	4.47018e-06	0.288165	0.512	0.343	0.0790193	3
hspe1	4.76639e-06	0.383765	0.853	0.81	0.0842556	3
atp5j2	4.86019e-06	0.263035	0.884	0.851	0.0859135	3
prpf19	7.37253e-06	0.266884	0.527	0.377	0.130324	3
uqcr10	8.71548e-06	0.283497	0.822	0.754	0.154064	3
ddx61	8.90248e-06	0.277735	0.775	0.651	0.157369	3
lyar	9.47782e-06	0.250034	0.31	0.166	0.167539	3
mt-nd3	1.03389e-05	0.409462	0.736	0.675	0.182761	3
adssl	1.05373e-05	0.312957	0.504	0.347	0.186268	3
sephs1	1.2814e-05	0.270612	0.481	0.325	0.226513	3
ebna1bp2	1.6247e-05	0.281837	0.535	0.387	0.287198	3
si:ch211-217k17.7	1.82361e-05	0.254699	0.426	0.271	0.322359	3
ppm1g	1.83884e-05	0.296498	0.628	0.505	0.325051	3
kars	1.89904e-05	0.270154	0.667	0.509	0.335694	3
sod1	1.98072e-05	0.355723	0.636	0.517	0.350132	3
timm10	2.66356e-05	0.288181	0.426	0.279	0.470838	3
ppih	3.04106e-05	0.254198	0.597	0.462	0.537569	3
cdv3	3.23755e-05	0.254394	0.682	0.552	0.572302	3
inip	3.67358e-05	0.276825	0.605	0.48	0.649379	3
abcf1	3.78518e-05	0.330089	0.674	0.573	0.669107	3
rfc3	3.84045e-05	0.27796	0.426	0.285	0.678876	3
ndufa3	4.43192e-05	0.255592	0.682	0.55	0.78343	3
phb	4.71138e-05	0.256135	0.674	0.586	0.832831	3
tomm5	4.71747e-05	0.257025	0.806	0.745	0.833907	3
zgc:136864	5.06285e-05	0.297847	0.574	0.439	0.89496	3
ndufab1b	6.47737e-05	0.277333	0.667	0.54	1	3
prmt1	8.42659e-05	0.300691	0.674	0.641	1	3
ndufa12	8.82425e-05	0.262633	0.535	0.419	1	3
si:ch211-114n24.6	0.000106769	0.355013	0.465	0.328	1	3
gsc	0.00011078	0.404012	0.357	0.222	1	3
prps1a	0.000111917	0.312125	0.45	0.326	1	3
cox5ab	0.000132953	0.279898	0.775	0.758	1	3
si:ch211-156j16.1	0.000293231	0.254167	0.357	0.221	1	3
lsm3	0.000395459	0.250682	0.682	0.641	1	3
anapc16	0.000867562	0.284825	0.574	0.47	1	3
cdc26	0.000954072	0.254391	0.496	0.384	1	3
phgdh	0.00269128	0.25162	0.519	0.423	1	3
polr2k	0.00303989	0.253229	0.442	0.348	1	3
prrx1b	0.00479001	0.296383	0.45	0.362	1	3
hand2	5.35222e-33	1.04935	0.713	0.235	9.46113e-29	4	Cluster 4
satb2	2.59768e-31	0.344518	0.278	0.031	4.59192e-27	4
mcm6	1.95554e-24	0.64027	0.769	0.345	3.45681e-20	4
mcm4	2.12562e-22	0.581371	0.815	0.377	3.75745e-18	4
mcm2	1.0515e-21	0.623719	0.741	0.339	1.85874e-17	4
hells	1.41069e-20	0.479834	0.565	0.185	2.49368e-16	4
fosab	9.83333e-20	0.714713	0.972	0.866	1.73824e-15	4
mcm5	1.59152e-19	0.55063	0.704	0.313	2.81333e-15	4
CABZ01074745.1	5.38138e-19	0.621099	0.88	0.509	9.51266e-15	4
hoxa2b	2.32009e-18	0.467399	0.491	0.165	4.10122e-14	4
pcna	2.47554e-18	0.707804	0.889	0.595	4.37601e-14	4
serpinh1b	6.30999e-18	0.607695	0.963	0.791	1.11542e-13	4
gins2	8.76483e-18	0.343709	0.5	0.163	1.54936e-13	4
c1qbp	1.05048e-16	0.429737	0.667	0.299	1.85693e-12	4
mcm3	1.43104e-16	0.507288	0.63	0.267	2.52966e-12	4
eif5a2	1.86383e-16	0.419644	0.972	0.907	3.29469e-12	4
twist1b	1.9371e-16	0.543939	0.75	0.375	3.42422e-12	4
dnajb1b	3.78288e-16	0.619629	0.991	0.747	6.687e-12	4
zgc:56493	5.00811e-16	0.383414	1	0.943	8.85283e-12	4
hmgb2a	6.54751e-16	0.508383	1	0.947	1.1574e-11	4
stmn1a	9.32423e-16	0.514829	0.944	0.651	1.64824e-11	4
tma7	9.85058e-16	0.412131	0.981	0.892	1.74129e-11	4
cirbpa	1.29179e-15	0.322485	0.991	0.991	2.2835e-11	4
pa2g4a	1.66976e-15	0.470922	0.824	0.522	2.95163e-11	4
cdca7a	5.85349e-15	0.600583	0.611	0.287	1.03472e-10	4
fah	2.17527e-14	0.269265	0.481	0.169	3.84522e-10	4
hmgb2b	5.28499e-14	0.397822	1	0.955	9.34228e-10	4
cdc6	9.68426e-14	0.335667	0.398	0.136	1.71189e-09	4
mcmbp	1.00481e-13	0.297156	0.407	0.141	1.7762e-09	4
pmp22a	2.02283e-13	0.515979	0.981	0.699	3.57576e-09	4
prrx1b	2.07831e-13	0.520839	0.685	0.346	3.67382e-09	4
hsp70l	2.29369e-13	0.446641	0.972	0.725	4.05456e-09	4
rpa3	2.78073e-13	0.415887	0.843	0.489	4.91549e-09	4
gar1	3.89112e-13	0.438012	0.694	0.393	6.87834e-09	4
hnrnpabb	5.02013e-13	0.373429	0.981	0.949	8.87409e-09	4
setb	5.13911e-13	0.414531	0.954	0.897	9.08441e-09	4
ssrp1a	6.11496e-13	0.446756	0.769	0.477	1.08094e-08	4
asf1ba	6.65318e-13	0.394987	0.583	0.261	1.17608e-08	4
fibina	7.58294e-13	0.38827	0.602	0.273	1.34044e-08	4
ppa1b	9.17807e-13	0.407149	0.898	0.668	1.62241e-08	4
rpa2	1.04933e-12	0.472249	0.787	0.447	1.85491e-08	4
mcm7	1.21447e-12	0.457902	0.824	0.511	2.14682e-08	4
snrpg	1.30876e-12	0.360072	0.954	0.847	2.3135e-08	4
fbl	1.50098e-12	0.472992	0.806	0.504	2.65329e-08	4
tuba8l4	1.82524e-12	0.468196	0.963	0.835	3.22648e-08	4
fen1	2.52825e-12	0.445196	0.713	0.372	4.46919e-08	4
cyp2ad3	3.15344e-12	0.332042	0.343	0.112	5.57434e-08	4
hsp70.2	7.28842e-12	0.483618	0.981	0.86	1.28837e-07	4
mif	1.0693e-11	0.321648	0.796	0.465	1.89021e-07	4
prrx1a	1.10384e-11	0.290724	0.704	0.338	1.95125e-07	4
sub1a	1.15776e-11	0.335187	0.954	0.888	2.04657e-07	4
rpe	1.34276e-11	0.332443	0.639	0.339	2.37359e-07	4
srsf2a	1.36223e-11	0.389784	0.944	0.78	2.40801e-07	4
si:ch211-156b7.4	1.527e-11	0.428042	0.593	0.287	2.69927e-07	4
pa2g4b	1.55435e-11	0.368378	0.88	0.627	2.74762e-07	4
ranbp1	1.56676e-11	0.392992	0.889	0.672	2.76956e-07	4
twist1a	1.63511e-11	0.389629	0.833	0.493	2.89038e-07	4
hapln1a	1.69652e-11	0.282052	0.667	0.326	2.99894e-07	4
ran	1.75916e-11	0.275126	1	0.991	3.10966e-07	4
lig1	1.90487e-11	0.4472	0.722	0.402	3.36724e-07	4
id1	2.09515e-11	0.358153	0.935	0.653	3.70359e-07	4
nasp	2.34448e-11	0.465957	0.704	0.423	4.14435e-07	4
foxf2a	2.58344e-11	0.42319	0.417	0.166	4.56675e-07	4
snu13b	2.75862e-11	0.476571	0.852	0.619	4.87641e-07	4
fgfrl1a	4.5636e-11	0.258404	0.463	0.187	8.06707e-07	4
nop56	4.68621e-11	0.403221	0.843	0.575	8.28381e-07	4
si:dkey-16p21.8	5.5603e-11	0.334073	0.731	0.437	9.82895e-07	4
twist2	7.92135e-11	0.317276	0.278	0.086	1.40026e-06	4
supt16h	8.11877e-11	0.371646	0.62	0.335	1.43516e-06	4
fkbp3	8.56813e-11	0.331449	0.944	0.725	1.51459e-06	4
smad6a	1.17217e-10	0.346881	0.407	0.169	2.07205e-06	4
dnajc9	1.30433e-10	0.353046	0.639	0.331	2.30566e-06	4
sumo3b	1.54687e-10	0.368195	0.917	0.771	2.7344e-06	4
hsp70.1	1.92576e-10	0.452621	0.963	0.801	3.40416e-06	4
rnaseh2b	2.0038e-10	0.250016	0.407	0.158	3.54212e-06	4
atp5g3b	2.26931e-10	0.264055	0.981	0.971	4.01146e-06	4
ahcy	2.38606e-10	0.339536	0.963	0.739	4.21784e-06	4
abcf1	2.38618e-10	0.408609	0.796	0.566	4.21804e-06	4
si:dkey-102m7.3	2.58716e-10	0.375949	0.648	0.354	4.57331e-06	4
snrpd2	2.98292e-10	0.295376	0.963	0.884	5.27292e-06	4
atp5g3a	3.16404e-10	0.339922	0.935	0.837	5.59307e-06	4
rrm2.1	3.1708e-10	0.422804	0.611	0.312	5.60502e-06	4
atpif1a	3.44247e-10	0.344372	0.898	0.697	6.08526e-06	4
npm1a	3.61527e-10	0.509977	0.806	0.57	6.39071e-06	4
gars	4.09929e-10	0.323536	0.75	0.483	7.24631e-06	4
ncl	7.42834e-10	0.428828	0.889	0.758	1.31311e-05	4
jun	7.97587e-10	0.433586	0.954	0.849	1.40989e-05	4
slbp	8.57753e-10	0.332191	0.583	0.298	1.51625e-05	4
snrpb	1.1602e-09	0.293317	0.981	0.906	2.05089e-05	4
bzw1b	1.29956e-09	0.3444	0.843	0.585	2.29723e-05	4
junba	1.81362e-09	0.448359	0.944	0.725	3.20593e-05	4
rfc2	2.30844e-09	0.2832	0.481	0.219	4.08064e-05	4
rpa1	2.56685e-09	0.308856	0.694	0.385	4.53742e-05	4
meis1a	2.64422e-09	0.338042	0.63	0.351	4.67419e-05	4
nap1l1	3.13846e-09	0.327375	0.935	0.763	5.54785e-05	4
dkc1	3.42141e-09	0.343351	0.704	0.396	6.04803e-05	4
fkbp7	4.26423e-09	0.267044	0.537	0.264	7.53788e-05	4
hmga1a	5.02592e-09	0.276947	1	0.989	8.88431e-05	4
uhrf1	6.55769e-09	0.265797	0.509	0.253	0.00011592	4
rrm1	1.33156e-08	0.298609	0.694	0.385	0.000235379	4
rbbp4	1.35271e-08	0.369238	0.852	0.644	0.000239118	4
anp32b	1.8945e-08	0.315296	0.917	0.736	0.00033489	4
cyr61	2.17919e-08	0.269161	0.648	0.375	0.000385216	4
nutf2l	2.20364e-08	0.327406	0.769	0.515	0.000389537	4
si:ch73-281n10.2	2.33888e-08	0.302474	0.991	0.955	0.000413444	4
kiaa0101	2.55896e-08	0.40694	0.676	0.403	0.000452348	4
ak2	2.80468e-08	0.287382	0.944	0.753	0.000495784	4
lsm8	3.00937e-08	0.301978	0.852	0.613	0.000531967	4
socs3b	3.0096e-08	0.322314	0.833	0.57	0.000532006	4
snrpd1	3.71055e-08	0.263502	0.963	0.845	0.000655913	4
si:ch211-222l21.1	4.40882e-08	0.252239	1	0.977	0.000779347	4
hmgn2	4.92837e-08	0.289409	1	0.989	0.000871188	4
ptges3b	5.57688e-08	0.305734	0.889	0.684	0.000985826	4
si:dkey-239h2.3	5.70092e-08	0.269022	0.63	0.359	0.00100775	4
adssl	6.25954e-08	0.344911	0.565	0.345	0.0011065	4
prmt1	8.08551e-08	0.412276	0.806	0.632	0.00142927	4
taf15	8.14662e-08	0.311542	0.917	0.779	0.00144008	4
chaf1a	8.53153e-08	0.364919	0.639	0.368	0.00150812	4
hspe1	8.86151e-08	0.323543	0.926	0.805	0.00156645	4
barx1	9.04083e-08	0.390292	0.306	0.126	0.00159815	4
flot1b	9.40412e-08	0.259975	0.796	0.545	0.00166237	4
hsp70.3	9.7955e-08	0.276696	1	0.955	0.00173155	4
snrpa1	1.03676e-07	0.315075	0.75	0.523	0.00183269	4
slc43a1a	1.14731e-07	0.256077	0.519	0.274	0.0020281	4
rrm2	1.15583e-07	0.335125	0.657	0.394	0.00204315	4
ppm1g	1.28905e-07	0.315676	0.75	0.498	0.00227865	4
nop58	1.32229e-07	0.34092	0.731	0.503	0.0023374	4
bxdc2	1.38772e-07	0.321905	0.528	0.299	0.00245308	4
CABZ01057446.1	1.39204e-07	0.277157	0.389	0.184	0.00246071	4
seph	1.94288e-07	0.265989	0.861	0.629	0.00343443	4
bhmt	1.96965e-07	0.312048	0.417	0.201	0.00348174	4
itpa	2.04264e-07	0.256959	0.546	0.302	0.00361078	4
rfc3	3.16118e-07	0.256817	0.509	0.281	0.00558801	4
st13	4.10503e-07	0.308558	0.815	0.617	0.00725646	4
prpf39	4.21948e-07	0.286718	0.722	0.461	0.00745878	4
nop10	4.24414e-07	0.267122	0.722	0.47	0.00750236	4
hspd1	4.45974e-07	0.341636	0.759	0.548	0.00788349	4
junbb	5.06321e-07	0.311581	0.815	0.598	0.00895023	4
seta	5.2972e-07	0.284123	0.963	0.904	0.00936386	4
eny2	5.92779e-07	0.270695	0.833	0.617	0.0104786	4
shmt1	6.47636e-07	0.276389	0.454	0.242	0.0114483	4
her6	8.79519e-07	0.563407	0.722	0.519	0.0155473	4
sae1	9.36981e-07	0.318387	0.667	0.484	0.016563	4
mt-atp6	9.55168e-07	0.338884	1	0.974	0.0168845	4
anp32a	1.21644e-06	0.254621	0.972	0.854	0.021503	4
etf1b	1.49455e-06	0.275153	0.778	0.559	0.0264191	4
COX7A2 (1 of many)	1.77822e-06	0.261642	0.824	0.587	0.0314336	4
cnbpa	2.2449e-06	0.295061	0.907	0.771	0.039683	4
nhp2	3.54307e-06	0.275034	0.667	0.435	0.0626309	4
mt-nd5	5.43341e-06	0.292862	0.537	0.319	0.0960463	4
rrp1	6.22215e-06	0.272928	0.407	0.219	0.109989	4
jdp2b	9.06145e-06	0.515	0.796	0.623	0.160179	4
eif2s2	1.13328e-05	0.269588	0.907	0.77	0.200331	4
bambib	1.1802e-05	0.306052	0.296	0.143	0.208624	4
msx2b	1.67243e-05	0.390233	0.352	0.192	0.295636	4
si:ch211-131k2.3	1.90842e-05	0.489539	0.37	0.203	0.337352	4
ier2a	2.18745e-05	0.335246	0.75	0.537	0.386676	4
dcn	2.41592e-05	0.288308	0.315	0.156	0.427062	4
cx43.4	2.69004e-05	0.260352	0.778	0.558	0.475519	4
orc4	5.65916e-05	0.262535	0.38	0.221	1	4
zgc:110540	6.75268e-05	0.285678	0.324	0.171	1	4
dlx2a	0.000107819	0.300982	0.417	0.244	1	4
khsrp	0.000127958	0.273572	0.796	0.675	1	4
id3	0.000306524	0.282589	0.731	0.534	1	4
mcl1a	0.00133571	0.295696	0.944	0.778	1	4
mt-nd2	0.00195603	0.254845	0.972	0.873	1	4
si:ch211-114n24.6	0.00292445	0.334889	0.444	0.331	1	4
mt-nd1	0.00489871	0.30561	0.963	0.889	1	4
foxd3	2.67163e-121	1.51755	0.624	0.028	4.72264e-117	5	Cluster 5
clic6	2.70651e-114	0.684447	0.366	0.002	4.7843e-110	5
mcamb	3.24957e-111	0.702054	0.43	0.008	5.74426e-107	5
ngfrb	3.17771e-110	0.85038	0.645	0.036	5.61724e-106	5
ENSDARG00000098540	9.11142e-109	0.662529	0.516	0.018	1.61063e-104	5
entpd3	8.92429e-103	0.877772	0.323	0.001	1.57755e-98	5
fabp7a	6.39402e-86	2.58923	0.892	0.149	1.13027e-81	5
scn4ab	2.44076e-76	0.849115	0.28	0.004	4.31454e-72	5
sash1a	1.18909e-74	1.02985	0.677	0.081	2.10196e-70	5
si:dkey-34d22.1	4.32371e-70	0.394095	0.269	0.005	7.64302e-66	5
ednrab	4.12704e-69	0.597937	0.333	0.012	7.29536e-65	5
sox10	5.60223e-67	1.11963	0.796	0.131	9.90307e-63	5
mmp17b	7.50528e-67	0.392803	0.28	0.007	1.32671e-62	5
slc35c2	1.01628e-60	0.655553	0.495	0.046	1.79647e-56	5
fxyd1	3.12329e-60	0.883775	0.71	0.098	5.52104e-56	5
znf536	1.50853e-58	0.668179	0.419	0.032	2.66662e-54	5
tm4sf18	3.14214e-58	0.516047	0.269	0.009	5.55436e-54	5
phlda2	2.29303e-56	1.78833	0.634	0.101	4.05339e-52	5
chl1b	3.90944e-53	0.551348	0.527	0.06	6.91071e-49	5
im:7151449	1.15741e-51	0.323885	0.258	0.01	2.04596e-47	5
zeb2a	1.77607e-51	1.09437	0.624	0.102	3.13956e-47	5
rgcc	2.04204e-51	1.43656	0.548	0.074	3.60971e-47	5
traf3ip2b	1.252e-50	0.35508	0.28	0.013	2.21315e-46	5
ccdc80	1.81373e-48	0.527754	0.344	0.026	3.20613e-44	5
sb:cb81	2.43979e-44	1.22739	0.753	0.189	4.31282e-40	5
tuba8l3	1.21389e-38	1.08777	0.968	0.496	2.14579e-34	5
lef1	6.52147e-38	0.326166	0.258	0.018	1.1528e-33	5
plxnb1a	6.60375e-37	0.312347	0.258	0.018	1.16735e-32	5
stard8	1.49392e-35	0.578612	0.484	0.084	2.64081e-31	5
col4a1	1.54223e-32	0.461077	0.301	0.032	2.72619e-28	5
ezrb	5.51632e-31	0.321195	0.333	0.042	9.75119e-27	5
fstb	2.23264e-30	0.820892	0.452	0.083	3.94663e-26	5
alcama	7.64632e-30	0.757764	0.581	0.145	1.35164e-25	5
rpz5	1.30941e-29	0.535279	0.312	0.038	2.31465e-25	5
ppap2d	2.87354e-28	0.378408	0.312	0.042	5.07955e-24	5
vamp5	4.82489e-28	0.517302	0.473	0.094	8.52895e-24	5
lipg	1.8433e-26	0.548658	0.269	0.033	3.2584e-22	5
fabp3	2.08344e-26	0.789927	1	0.968	3.6829e-22	5
litaf	3.52655e-26	0.289736	0.312	0.044	6.23389e-22	5
col18a1a	4.85994e-25	0.53764	0.333	0.055	8.59092e-21	5
qkia	3.20896e-24	0.840056	0.914	0.673	5.67248e-20	5
atf3	2.5972e-21	1.21217	0.903	0.651	4.59107e-17	5
si:dkey-112a7.4	2.70571e-21	0.378258	0.441	0.104	4.78289e-17	5
nid1b	1.60341e-20	0.447333	0.398	0.096	2.83435e-16	5
atp1b1a	3.00016e-20	0.743258	0.849	0.466	5.30339e-16	5
crip2	3.85384e-20	0.289672	0.312	0.058	6.81244e-16	5
eef1da	4.23251e-19	0.571895	0.925	0.725	7.48182e-15	5
pmp22b	8.01385e-19	0.598525	0.43	0.11	1.41661e-14	5
jupa	2.29748e-18	0.527593	0.634	0.259	4.06126e-14	5
si:ch1073-291c23.2	3.364e-18	0.521131	0.559	0.203	5.94655e-14	5
slc1a3a	6.49118e-18	0.593822	0.602	0.254	1.14745e-13	5
fosl2	8.66224e-18	0.625301	0.591	0.239	1.53122e-13	5
fam49a	1.39687e-17	0.485903	0.602	0.232	2.46925e-13	5
uap1	3.40333e-17	0.375176	0.344	0.085	6.01606e-13	5
mcl1b	4.22293e-17	0.617028	0.774	0.367	7.46487e-13	5
msx1b	1.3452e-16	0.882996	0.43	0.132	2.37791e-12	5
pik3ip1	1.94511e-16	0.600141	0.559	0.207	3.43836e-12	5
akap12b	3.59605e-16	0.557456	0.505	0.174	6.35673e-12	5
crlf1a	4.53382e-16	0.589508	0.28	0.061	8.01443e-12	5
tanc2a	1.43128e-15	0.352286	0.344	0.09	2.53007e-11	5
bckdhbl	1.63376e-15	0.347619	0.269	0.057	2.88799e-11	5
tgfb1a	1.22248e-14	0.399958	0.473	0.169	2.16098e-10	5
tmem176	1.25188e-14	0.646656	0.677	0.359	2.21295e-10	5
adam8a	1.59057e-14	0.625629	0.398	0.13	2.81165e-10	5
tagln2	1.75045e-14	0.443657	0.409	0.128	3.09428e-10	5
si:ch211-137a8.4	2.37484e-14	0.408066	0.699	0.302	4.198e-10	5
cmtm7	3.6881e-14	0.255332	0.366	0.1	6.51945e-10	5
krt8	3.71759e-14	0.734649	0.903	0.655	6.57158e-10	5
tes	4.66007e-14	0.339009	0.301	0.076	8.23761e-10	5
ENSDARG00000028618	9.29027e-14	0.681857	0.699	0.373	1.64224e-09	5
CR812832.1	1.60178e-13	0.812101	0.355	0.104	2.83146e-09	5
sypl2a	2.01458e-13	0.345112	0.323	0.091	3.56118e-09	5
her15.1.1	2.6344e-13	0.650057	0.29	0.073	4.65683e-09	5
rasgef1ba	2.9485e-13	0.57054	0.645	0.312	5.21206e-09	5
lama4	2.95548e-13	0.397419	0.258	0.062	5.2244e-09	5
atp1a1b	4.04832e-13	0.253599	0.258	0.059	7.15621e-09	5
vim	4.68161e-13	0.677135	0.527	0.219	8.27567e-09	5
serinc5	1.93566e-12	0.47994	0.559	0.252	3.42166e-08	5
cdh6	1.9639e-12	0.53599	0.43	0.153	3.47158e-08	5
cd82a	2.10754e-12	0.292951	0.817	0.494	3.72549e-08	5
socs3b	2.21236e-12	0.497836	0.903	0.568	3.91078e-08	5
tspan18a	3.9371e-12	0.510644	0.269	0.071	6.95961e-08	5
ndrg1a	9.2497e-12	0.27179	0.323	0.092	1.63507e-07	5
cntfr	9.88867e-12	0.277121	0.312	0.089	1.74802e-07	5
her15.1	1.50887e-11	0.765926	0.323	0.099	2.66723e-07	5
pim2	2.15777e-11	0.558886	0.591	0.3	3.81429e-07	5
stk35	2.45976e-11	0.38954	0.495	0.211	4.34813e-07	5
nfkbiab	4.2514e-11	0.522034	0.645	0.355	7.51519e-07	5
tln1	5.87599e-11	0.290354	0.398	0.15	1.0387e-06	5
pkig	1.01516e-10	0.32006	0.333	0.11	1.79449e-06	5
gsna	1.08174e-10	0.269999	0.43	0.163	1.9122e-06	5
cd81a	1.53438e-10	0.482402	0.903	0.82	2.71233e-06	5
mcl1a	1.58029e-10	0.627117	0.914	0.782	2.79348e-06	5
jdp2b	1.63944e-10	0.76899	0.839	0.622	2.89805e-06	5
pcdh10b	2.43879e-10	0.283187	0.29	0.086	4.31105e-06	5
plekha3	2.50332e-10	0.390536	0.258	0.076	4.42511e-06	5
mibp2	3.67338e-10	0.342558	1	0.906	6.49344e-06	5
TCIM (1 of many).1	4.13268e-10	0.512081	0.28	0.088	7.30533e-06	5
ppp1r15a	6.12395e-10	0.685509	0.882	0.699	1.08253e-05	5
hspb1	6.53895e-10	0.895241	0.634	0.362	1.15589e-05	5
si:ch211-212k18.9	8.86532e-10	0.264546	0.323	0.114	1.56712e-05	5
marcksl1a	1.26644e-09	0.609633	0.71	0.493	2.23869e-05	5
ppdpfb	2.14675e-09	0.550486	0.968	0.949	3.7948e-05	5
cldn12	2.53334e-09	0.292321	0.333	0.125	4.47818e-05	5
gmfb	2.65348e-09	0.430342	0.796	0.603	4.69055e-05	5
junba	2.78847e-09	0.5204	0.968	0.725	4.92917e-05	5
pak2a	3.99006e-09	0.32388	0.43	0.195	7.05322e-05	5
CABZ01118776.1	4.1418e-09	0.348103	0.366	0.155	7.32146e-05	5
anxa4	5.14554e-09	0.374521	0.505	0.247	9.09578e-05	5
aldh9a1a.1	8.07071e-09	0.436468	0.839	0.639	0.000142666	5
nr2f5	1.68447e-08	0.418096	0.473	0.236	0.000297764	5
cflara	1.78789e-08	0.291734	0.28	0.098	0.000316045	5
higd1a	1.84679e-08	0.55841	0.591	0.351	0.000326458	5
rnd1b	2.04935e-08	0.284815	0.269	0.091	0.000362263	5
btg1	2.3514e-08	0.450248	0.839	0.627	0.000415657	5
anxa11a	2.38434e-08	0.254337	0.484	0.227	0.00042148	5
mdka	2.75917e-08	0.802962	0.914	0.664	0.000487739	5
sparc	3.58328e-08	0.379609	0.839	0.615	0.000633417	5
klf11b	4.049e-08	0.369735	0.538	0.29	0.000715741	5
ywhaz	6.6751e-08	0.277664	0.849	0.648	0.00117996	5
jun	6.79839e-08	0.424108	0.989	0.848	0.00120175	5
plekha1a	9.70848e-08	0.288849	0.43	0.205	0.00171617	5
mych	9.87184e-08	0.361117	0.452	0.232	0.00174504	5
spry2	1.21666e-07	0.453443	0.495	0.282	0.00215069	5
ucp3.1	1.31186e-07	0.308212	0.495	0.259	0.00231897	5
si:ch211-74m13.3	2.01353e-07	0.39917	0.398	0.199	0.00355931	5
btg2	2.60051e-07	0.506394	0.817	0.651	0.00459692	5
fosl1a	2.90328e-07	0.460723	0.72	0.455	0.00513213	5
ak2	3.56134e-07	0.26053	0.946	0.755	0.00629538	5
aldoaa	3.93602e-07	0.320837	0.871	0.72	0.0069577	5
arhgef1b	3.983e-07	0.30317	0.28	0.115	0.00704076	5
maff	4.22909e-07	0.293728	0.677	0.422	0.00747576	5
mob1a	4.93969e-07	0.274592	0.473	0.267	0.00873189	5
lhfpl2b	5.88262e-07	0.307617	0.323	0.147	0.0103987	5
ddx21	6.13231e-07	0.357529	0.656	0.407	0.0108401	5
cited4b	7.75549e-07	0.536304	0.613	0.403	0.0137094	5
CR383676.1	8.81917e-07	0.325296	1	0.989	0.0155897	5
rasgef1bb	9.03139e-07	0.312322	0.301	0.13	0.0159648	5
zgc:110796	1.32843e-06	0.354535	0.376	0.176	0.0234826	5
jund	1.47841e-06	0.462541	0.441	0.25	0.0261339	5
bada	1.52298e-06	0.290777	0.29	0.121	0.0269217	5
si:ch211-286o17.1	1.56903e-06	0.442726	0.699	0.506	0.0277357	5
rassf1	1.61675e-06	0.309635	0.333	0.151	0.0285792	5
sox4a.1	2.98935e-06	0.320205	0.581	0.354	0.0528427	5
eif4ebp3l	3.85112e-06	0.44877	0.613	0.411	0.0680762	5
stat1a	4.02052e-06	0.298281	0.333	0.163	0.0710707	5
ugt1b5	5.09203e-06	0.307089	0.28	0.119	0.0900119	5
ctdsplb	5.26057e-06	0.266005	0.398	0.207	0.092991	5
myo10l3	5.76469e-06	0.312157	0.301	0.137	0.101902	5
si:ch211-286b5.5	6.11054e-06	0.265289	0.667	0.489	0.108016	5
marcksl1b	6.35187e-06	0.313088	0.989	0.931	0.112282	5
zgc:154164	6.96316e-06	0.405783	0.333	0.158	0.123088	5
arl5c	7.72967e-06	0.395822	0.301	0.143	0.136637	5
eif1ad	8.67396e-06	0.292409	0.527	0.337	0.15333	5
selt1b	9.67655e-06	0.267318	0.581	0.39	0.171052	5
bambib	1.07903e-05	0.305179	0.312	0.144	0.19074	5
rtca	1.1067e-05	0.318706	0.613	0.42	0.195632	5
ENSDARG00000100513	1.23907e-05	0.37896	0.624	0.446	0.219031	5
myca	1.44537e-05	0.462315	0.366	0.195	0.255498	5
AL954322.2	1.55376e-05	0.252586	0.269	0.117	0.274659	5
lasp1	1.64784e-05	0.444361	0.677	0.537	0.291289	5
tax1bp3	1.84585e-05	0.327235	0.441	0.263	0.326292	5
s1pr1	1.90134e-05	0.30283	0.376	0.199	0.336101	5
cdc42l	1.94073e-05	0.254934	0.806	0.665	0.343064	5
rap1b	2.19613e-05	0.342877	0.613	0.434	0.38821	5
foxp4	2.55833e-05	0.355169	0.71	0.517	0.452236	5
msna	2.85883e-05	0.296255	0.892	0.694	0.505355	5
wu:fc21g02	3.05889e-05	0.270611	0.376	0.214	0.54072	5
lysmd2	4.66045e-05	0.275422	0.419	0.238	0.823828	5
romo1	5.33373e-05	0.262018	0.86	0.758	0.942843	5
xbp1	6.77064e-05	0.279129	0.925	0.792	1	5
pdcd4b	0.000108913	0.27907	0.796	0.624	1	5
id1	0.000130803	0.32595	0.828	0.662	1	5
gadd45ba	0.000149911	0.323255	0.742	0.529	1	5
tmem176l.1	0.000156299	0.278766	0.484	0.339	1	5
itm2ba	0.000228823	0.255362	0.677	0.517	1	5
mafba	0.000235645	0.316312	0.301	0.158	1	5
zgc:92242	0.000306581	0.2943	0.473	0.31	1	5
junbb	0.000400786	0.31628	0.806	0.601	1	5
zgc:162730	0.000447095	0.44157	0.763	0.566	1	5
pno1	0.000485951	0.258321	0.688	0.564	1	5
ccng1	0.000711841	0.257755	0.968	0.819	1	5
ostc	0.00163368	0.254927	0.753	0.616	1	5
fstl1b	0.00193564	0.260303	0.548	0.419	1	5
sat1a.2	0.00207385	0.370076	0.731	0.598	1	5
zgc:171759	0.00211106	0.290192	0.409	0.254	1	5
HIST1H2BA (1 of many)	0.00221032	0.612629	0.613	0.523	1	5
tp53	0.00245162	0.254814	0.559	0.425	1	5
myl9b	0.00264638	0.276314	0.57	0.466	1	5
pim3	0.00286121	0.310285	0.484	0.362	1	5
fosab	0.00322771	0.256823	0.989	0.866	1	5
sesn1	0.00362581	0.325709	0.387	0.272	1	5
si:dkey-23a13.22	0.0063691	0.369899	0.323	0.224	1	5
gadd45ga	0.0089409	0.271852	0.473	0.364	1	5
aqp9b	4.61328e-80	0.507481	0.375	0.012	8.15489e-76	6	Cluster 6
fgf10a	2.29962e-69	0.645584	0.602	0.059	4.06503e-65	6
aldh1a2	7.56376e-58	1.40475	0.727	0.116	1.33705e-53	6
prdm1a	1.17715e-50	0.675492	0.659	0.103	2.08084e-46	6
rdh10a	5.31463e-50	1.4316	0.682	0.122	9.39466e-46	6
sfrp5	1.70277e-34	0.558415	0.5	0.086	3.00998e-30	6
rbpms2b	5.73188e-34	0.37923	0.295	0.027	1.01322e-29	6
mvp	6.9095e-34	0.630617	0.705	0.176	1.22139e-29	6
msx2b	5.69232e-31	0.646357	0.682	0.175	1.00623e-26	6
her9	8.46377e-31	0.83597	0.886	0.301	1.49614e-26	6
lhx6	3.50832e-28	0.585403	0.659	0.172	6.20165e-24	6
trib3	4.17908e-28	0.705533	0.909	0.39	7.38736e-24	6
CABZ01089828.1	2.66722e-27	0.582053	0.659	0.176	4.71485e-23	6
cebpb	2.72655e-27	0.983031	0.943	0.464	4.81973e-23	6
pdlim1	4.26029e-27	0.596373	0.83	0.287	7.53091e-23	6
xirp2a	5.56921e-26	0.469143	0.477	0.101	9.8447e-22	6
mrrf	1.67529e-25	0.549797	0.648	0.193	2.96142e-21	6
rbp5	2.88628e-25	0.691198	0.932	0.426	5.10208e-21	6
ENSDARG00000016188	4.24701e-25	0.433392	0.511	0.118	7.50744e-21	6
cebpd	4.22293e-24	0.721236	0.966	0.466	7.46488e-20	6
si:dkey-79d12.5	5.37991e-24	0.289336	0.432	0.086	9.51007e-20	6
foxp1b	5.45234e-23	0.508494	0.67	0.213	9.63809e-19	6
ociad2	6.42812e-23	0.428926	0.557	0.152	1.1363e-18	6
efna1b	1.04053e-22	0.333283	0.466	0.101	1.83935e-18	6
meis3	1.77601e-22	0.525945	0.716	0.23	3.13946e-18	6
irf2bp2b	3.33005e-22	0.6303	0.966	0.538	5.88652e-18	6
sat1a.2	4.7971e-22	0.695991	0.966	0.585	8.47984e-18	6
ms4a17a.11	6.56109e-22	0.614295	0.784	0.293	1.1598e-17	6
eef1b2	2.49739e-21	0.328253	1	0.999	4.41464e-17	6
gsc	1.642e-20	0.837133	0.625	0.21	2.90257e-16	6
tgif1	1.80395e-20	0.563437	0.932	0.532	3.18883e-16	6
rgl1	6.59511e-20	0.424708	0.682	0.24	1.16582e-15	6
mpped2	1.31793e-19	0.529132	0.693	0.241	2.32971e-15	6
zfand5a	1.44441e-19	0.515635	0.864	0.376	2.55329e-15	6
cpn1.1	3.42576e-19	0.591412	0.75	0.318	6.05571e-15	6
CABZ01075125.1	7.9958e-19	0.333232	0.58	0.168	1.41342e-14	6
irf9	8.69399e-19	0.282908	0.466	0.119	1.53684e-14	6
glipr2l	1.02304e-18	0.43245	0.466	0.12	1.80843e-14	6
flna	1.707e-18	0.604073	0.693	0.286	3.01747e-14	6
tpm4a	1.85032e-18	0.573799	0.989	0.609	3.27081e-14	6
slc25a18	2.05017e-18	0.274754	0.432	0.105	3.62409e-14	6
cnn3a	2.25169e-18	0.673736	0.943	0.531	3.98031e-14	6
myl9b	3.81527e-18	0.460563	0.943	0.445	6.74425e-14	6
grem2b	8.90078e-18	0.361722	0.591	0.194	1.57339e-13	6
il6st	1.22394e-17	0.272436	0.523	0.152	2.16356e-13	6
histh1l	1.58269e-17	0.590077	1	0.955	2.79771e-13	6
eif4ebp3l	2.04182e-17	0.599185	0.818	0.399	3.60933e-13	6
anxa3b	3.39283e-17	0.601654	0.682	0.289	5.9975e-13	6
rpl3	4.32133e-17	0.270814	1	0.999	7.63882e-13	6
si:ch73-335l21.4	7.17066e-17	0.57729	0.989	0.643	1.26756e-12	6
glula	1.4392e-16	0.43631	0.477	0.141	2.54407e-12	6
sdc4	1.63818e-16	0.545689	1	0.77	2.89581e-12	6
zfp36l1b	1.70341e-16	0.357141	0.852	0.357	3.01112e-12	6
cbx7a	3.74125e-16	0.813601	0.852	0.511	6.6134e-12	6
f3a	4.69003e-16	0.262217	0.341	0.08	8.29057e-12	6
mfap2	5.05364e-16	0.485109	0.989	0.615	8.93331e-12	6
slc16a9b	5.44162e-16	0.497833	0.716	0.297	9.61915e-12	6
loxl2a	5.59671e-16	0.362141	0.42	0.117	9.89331e-12	6
zgc:154093	5.81098e-16	0.319555	0.341	0.08	1.02721e-11	6
serpine1	6.23205e-16	0.473973	0.716	0.308	1.10164e-11	6
sgk1	6.81887e-16	0.446372	0.659	0.267	1.20537e-11	6
klf6a	7.08024e-16	0.544963	1	0.649	1.25157e-11	6
rbms1a	3.42595e-15	0.382064	0.625	0.24	6.05605e-11	6
cebpg	4.04653e-15	0.390185	0.739	0.338	7.15305e-11	6
arrdc2	6.32676e-15	0.499043	0.625	0.247	1.11838e-10	6
st5	6.66352e-15	0.259405	0.33	0.077	1.17791e-10	6
actb2	9.13867e-15	0.281971	1	0.999	1.61544e-10	6
eef2b	1.04465e-14	0.278304	1	0.993	1.84662e-10	6
uck2b	1.69471e-14	0.422085	0.841	0.419	2.99574e-10	6
spry4	2.17034e-14	0.37689	0.682	0.282	3.83652e-10	6
actb1	2.3662e-14	0.387971	1	0.991	4.18274e-10	6
sfrp2	2.71943e-14	0.3846	0.58	0.209	4.80713e-10	6
odc1	1.15846e-13	0.685872	0.875	0.546	2.04781e-09	6
si:ch211-286o17.1	1.57464e-13	0.467458	0.886	0.495	2.78349e-09	6
ENSDARG00000000887	1.81202e-13	0.256483	0.5	0.17	3.20311e-09	6
meis1a	3.06801e-13	0.425095	0.75	0.348	5.42332e-09	6
rasgef1bb	3.51388e-13	0.279832	0.409	0.124	6.21148e-09	6
herpud1	3.63371e-13	0.356124	0.659	0.262	6.42332e-09	6
prrx1b	3.64392e-13	0.287044	0.795	0.344	6.44136e-09	6
angptl4	3.86041e-13	0.429417	1	0.668	6.82405e-09	6
midn	3.92245e-13	0.624987	0.875	0.566	6.93372e-09	6
mpped2a	4.77746e-13	0.34669	0.466	0.159	8.44511e-09	6
adam8a	6.25807e-13	0.440788	0.409	0.13	1.10624e-08	6
h1f0	6.37508e-13	0.57266	0.92	0.781	1.12692e-08	6
zgc:162730	1.03527e-12	0.363031	0.955	0.556	1.83004e-08	6
ENSDARG00000070174	1.09488e-12	0.308827	0.341	0.097	1.93542e-08	6
pabpc1a	1.71329e-12	0.290744	1	0.956	3.02858e-08	6
twist1b	1.72246e-12	0.467916	0.761	0.38	3.04478e-08	6
apln	2.01183e-12	0.357092	0.477	0.172	3.55631e-08	6
rras	2.02201e-12	0.317962	0.693	0.325	3.57431e-08	6
fosl2	2.10075e-12	0.28018	0.614	0.239	3.71349e-08	6
rasl11a	3.06959e-12	0.279736	0.386	0.125	5.42612e-08	6
fosl1a	3.13716e-12	0.312183	0.875	0.447	5.54556e-08	6
pim1	5.06438e-12	0.444091	0.875	0.529	8.9523e-08	6
lepa	6.97381e-12	0.355334	0.67	0.298	1.23276e-07	6
hspa5	7.01234e-12	0.580433	0.989	0.88	1.23957e-07	6
wdr43	1.25043e-11	0.314982	0.648	0.291	2.21038e-07	6
pdcd4b	2.75231e-11	0.485377	0.92	0.617	4.86527e-07	6
angptl7	2.79519e-11	0.320869	0.58	0.239	4.94106e-07	6
HIST1H2BA (1 of many)	3.64428e-11	0.678826	0.83	0.511	6.442e-07	6
si:dkeyp-44a8.4	4.4091e-11	0.280031	0.42	0.146	7.79396e-07	6
nop53	4.58219e-11	0.357762	1	0.727	8.09993e-07	6
ddx21	4.60068e-11	0.310821	0.795	0.4	8.13263e-07	6
pdgfab	4.9145e-11	0.37203	0.386	0.132	8.68736e-07	6
cyp26a1	6.43864e-11	0.425778	0.33	0.099	1.13816e-06	6
si:dkey-7j14.6	8.57498e-11	0.357488	0.795	0.415	1.5158e-06	6
gadd45ab	9.14409e-11	0.300412	0.705	0.32	1.6164e-06	6
elmsan1b	1.0449e-10	0.252732	0.466	0.173	1.84708e-06	6
net1	1.16518e-10	0.517884	0.705	0.363	2.05968e-06	6
hsp90b1	1.98515e-10	0.435163	0.955	0.708	3.50915e-06	6
gadd45bb	2.0379e-10	0.321929	0.784	0.42	3.60239e-06	6
eif3ba	3.84905e-10	0.286791	0.989	0.903	6.80396e-06	6
FTL (1 of many)	4.33229e-10	0.284205	1	0.969	7.65818e-06	6
si:dkey-23i12.7	5.00822e-10	0.331983	0.614	0.278	8.85303e-06	6
rbms2b	5.14347e-10	0.361624	0.545	0.245	9.09211e-06	6
ctdsp2	7.06814e-10	0.267637	0.795	0.398	1.24943e-05	6
trim71	8.71814e-10	0.325933	0.761	0.43	1.54111e-05	6
tsc22d3	9.10219e-10	0.35157	0.648	0.312	1.60899e-05	6
ppdpfb	1.07754e-09	0.330677	1	0.947	1.90478e-05	6
tmem176	1.21072e-09	0.398191	0.716	0.358	2.14018e-05	6
pfkfb4b	1.2114e-09	0.433137	0.614	0.323	2.14138e-05	6
rsl1d1	2.90624e-09	0.283099	0.705	0.364	5.13735e-05	6
bcl6ab	2.90928e-09	0.287275	0.489	0.214	5.14274e-05	6
dvl2	2.97817e-09	0.275775	0.568	0.262	5.26451e-05	6
tenm3	3.64466e-09	0.271752	0.591	0.27	6.44267e-05	6
chac1	8.2894e-09	0.586283	0.83	0.598	0.000146532	6
timp2b	9.28931e-09	0.52631	0.341	0.125	0.000164207	6
mibp2	1.23917e-08	0.281182	0.989	0.907	0.000219047	6
hspa4a	1.70233e-08	0.38963	0.898	0.654	0.00030092	6
mcl1a	1.79696e-08	0.251236	0.966	0.779	0.000317649	6
si:dkey-42i9.4	1.88309e-08	0.291076	0.989	0.791	0.000332874	6
si:dkey-177p2.6	2.53439e-08	0.303308	0.648	0.334	0.000448003	6
eif5a2	2.59442e-08	0.263014	1	0.906	0.000458616	6
maff	2.62285e-08	0.296364	0.761	0.418	0.000463641	6
ENSDARG00000091111	3.09651e-08	0.308456	0.784	0.429	0.000547371	6
ier5	3.56946e-08	0.267116	0.955	0.671	0.000630974	6
grinab	3.90069e-08	0.293261	0.818	0.501	0.000689525	6
si:ch211-222l21.1	8.47398e-08	0.290497	1	0.977	0.00149795	6
tagln2	9.36215e-08	0.28542	0.341	0.133	0.00165495	6
rbm19	2.97116e-07	0.272405	0.5	0.23	0.00525211	6
serpinh1b	4.89493e-07	0.38643	0.966	0.793	0.00865277	6
ackr3b	7.93608e-07	0.327171	0.477	0.243	0.0140286	6
foxp4	9.99892e-07	0.303095	0.807	0.512	0.0176751	6
gtpbp4	1.47736e-06	0.311526	0.909	0.695	0.0261153	6
clu	1.72231e-06	0.303322	0.295	0.122	0.0304453	6
zgc:109934	1.97601e-06	0.258637	0.784	0.473	0.0349299	6
foxf2a	2.21448e-06	0.319193	0.375	0.172	0.0391454	6
xbp1	7.43407e-06	0.296198	0.977	0.789	0.131412	6
sdcbp2	8.2388e-06	0.270231	0.932	0.681	0.145637	6
h1fx	3.12221e-05	1.04518	0.545	0.379	0.551913	6
rhoab	0.000200447	0.349286	0.92	0.744	1	6
hspb1	0.00481194	0.355091	0.534	0.368	1	6
slc32a1	4.95828e-176	1.76155	0.64	0.009	8.76475e-172	7	Cluster 7
nkx1.2lb	1.44596e-161	1.95339	0.558	0.006	2.55602e-157	7
lhx5	4.93318e-139	1.10728	0.512	0.007	8.72039e-135	7
lhx1a	6.03914e-127	1.183	0.488	0.009	1.06754e-122	7
cplx2l	1.20214e-112	2.06007	0.802	0.066	2.12502e-108	7
gad1b	1.17007e-106	1.20746	0.372	0.004	2.06833e-102	7
sncgb	1.17407e-96	1.99566	0.663	0.049	2.07541e-92	7
hoxa9a	1.02241e-95	1.38235	0.372	0.007	1.80732e-91	7
rbfox1	4.82112e-94	1.9649	0.686	0.057	8.5223e-90	7
rbfox3a	9.29951e-91	1.63077	0.686	0.059	1.64388e-86	7
snap25a	1.30312e-89	2.1594	0.791	0.089	2.30352e-85	7
hoxb9a	3.37373e-89	1.30388	0.372	0.009	5.96375e-85	7
stx1b	1.94682e-88	1.67516	0.895	0.12	3.4414e-84	7
slc6a1b	4.66725e-85	1.47315	0.36	0.009	8.2503e-81	7
elavl4	4.93663e-83	2.14456	0.93	0.143	8.72648e-79	7
gad2	3.94451e-82	1.00287	0.407	0.015	6.97271e-78	7
tal1	1.38775e-81	1.39211	0.384	0.012	2.45312e-77	7
vsnl1a	3.45913e-79	0.698861	0.349	0.009	6.1147e-75	7
gnao1b	3.52469e-79	0.82945	0.547	0.037	6.23059e-75	7
eno2	1.07334e-78	1.18075	0.512	0.033	1.89735e-74	7
cplx1	2.99924e-75	1.30856	0.616	0.057	5.30175e-71	7
gng3	7.08068e-75	1.68529	0.942	0.17	1.25165e-70	7
hoxc10a	6.48851e-72	0.971245	0.291	0.006	1.14697e-67	7
sypb	1.37954e-71	0.937374	0.558	0.046	2.4386e-67	7
znf385c	1.24611e-70	0.604941	0.256	0.003	2.20274e-66	7
stmn2b	2.30327e-70	1.40313	0.895	0.147	4.07149e-66	7
hmp19	3.00814e-70	1.97761	0.977	0.237	5.31749e-66	7
syt2a	4.65701e-70	0.968212	0.663	0.072	8.2322e-66	7
grin1a	4.82274e-67	0.669442	0.302	0.009	8.52516e-63	7
jagn1a	1.38228e-66	1.06602	0.721	0.095	2.44345e-62	7
sncb	5.53996e-66	1.62917	0.942	0.189	9.79299e-62	7
ckbb	7.01927e-66	2.06485	0.988	0.285	1.2408e-61	7
pcsk1nl	1.13878e-65	1.07473	0.64	0.07	2.01301e-61	7
camta1b	1.21845e-64	0.867686	0.453	0.032	2.15385e-60	7
zgc:65894	2.31295e-63	1.29621	0.814	0.135	4.0886e-59	7
stxbp1a	2.38289e-62	1.40853	0.756	0.121	4.21224e-58	7
rnasekb	6.9541e-62	1.3956	0.86	0.183	1.22928e-57	7
golga7ba	2.1348e-61	1.14685	0.826	0.142	3.77369e-57	7
camk2d2	4.39463e-61	0.911804	0.57	0.058	7.76838e-57	7
tmem59l	4.44332e-61	1.36472	0.884	0.188	7.85446e-57	7
sh3gl2a	1.47244e-60	0.850127	0.477	0.04	2.60283e-56	7
nptna	1.40254e-59	0.90086	0.442	0.034	2.47927e-55	7
diras1a	1.42447e-59	0.797453	0.57	0.06	2.51803e-55	7
vamp1	3.3446e-57	1.08778	0.384	0.025	5.91226e-53	7
necap1	3.82149e-57	0.941818	0.605	0.076	6.75524e-53	7
cadm4	3.8233e-57	0.945788	0.802	0.135	6.75844e-53	7
cnrip1a	4.65967e-57	1.09426	0.791	0.149	8.2369e-53	7
atcaya	9.49375e-57	1.09835	0.814	0.144	1.67821e-52	7
cbfa2t3	9.7552e-57	1.2389	0.616	0.083	1.72443e-52	7
onecut1	2.67759e-56	1.2113	0.767	0.129	4.73318e-52	7
fez1	4.42511e-56	1.15654	0.837	0.157	7.82226e-52	7
amph	8.37468e-56	0.746173	0.535	0.057	1.48039e-51	7
islr2	1.01103e-55	1.36934	0.326	0.016	1.7872e-51	7
gng2	6.00489e-54	1.3862	0.977	0.298	1.06148e-49	7
mllt11	1.5699e-53	1.20403	0.791	0.145	2.77511e-49	7
rundc3ab	2.62653e-53	0.83558	0.616	0.082	4.64292e-49	7
si:dkeyp-75h12.5	3.53522e-53	1.29546	0.953	0.27	6.24921e-49	7
stmn2a	6.52666e-53	1.21592	0.733	0.122	1.15372e-48	7
spock3	1.19234e-52	1.04496	0.721	0.123	2.1077e-48	7
atpv0e2	5.55572e-52	1.14877	0.744	0.15	9.82085e-48	7
csdc2a	7.56765e-52	1.14869	0.814	0.182	1.33773e-47	7
vamp2	1.01992e-51	1.0728	0.721	0.125	1.80292e-47	7
cplx2	7.45426e-51	1.00601	0.558	0.074	1.31769e-46	7
map7d2b	1.00216e-50	0.686259	0.558	0.068	1.77152e-46	7
tuba2	5.68797e-50	0.984785	0.709	0.117	1.00546e-45	7
[truncated: 4,462 more rows]

## Sheet: 68-70hMarkers
	p_val	avg_logFC	pct.1	pct.2	p_val_adj	cluster
mfap2	9.03727e-151	1.60716	0.989	0.358	1.60384e-146	0	Cluster 0
col1a2	1.64799e-141	1.35387	0.961	0.265	2.92469e-137	0
meis2b	9.46719e-133	1.3651	0.527	0.054	1.68014e-128	0
foxf2a	9.83808e-121	1.44423	0.587	0.085	1.74596e-116	0
col1a1b	1.67172e-119	1.06686	0.74	0.15	2.96679e-115	0
col6a1	6.08306e-119	1.24551	0.58	0.086	1.07956e-114	0
ccdc3b	3.29276e-117	1.22331	0.516	0.062	5.84366e-113	0
pmp22a	1.25584e-109	1.49657	0.975	0.558	2.22874e-105	0
dcn	8.94394e-107	1.17143	0.544	0.082	1.58728e-102	0
olfml3b	1.63936e-104	0.933683	0.544	0.083	2.90937e-100	0
lrrc17	1.60382e-103	1.26852	0.616	0.12	2.84631e-99	0
colec12	7.74549e-103	1.03164	0.651	0.135	1.37459e-98	0
col6a3	1.12293e-101	0.945074	0.42	0.043	1.99286e-97	0
efna2a	1.75084e-100	1.11182	0.48	0.065	3.10722e-96	0
col6a2	7.7213e-95	0.839535	0.427	0.05	1.3703e-90	0
mxra8b	7.93562e-94	1.09313	0.665	0.161	1.40833e-89	0
rbp5	4.84946e-92	1.00738	0.605	0.126	8.60633e-88	0
zgc:153704	4.20131e-91	1.25527	0.48	0.072	7.45607e-87	0
fosab	9.94072e-91	1.42441	0.996	0.855	1.76418e-86	0
entpd1	1.30353e-87	0.936247	0.523	0.097	2.31338e-83	0
serpinf1	8.29442e-83	1.10624	0.463	0.077	1.47201e-78	0
fstl1b	3.56947e-81	1.00968	0.883	0.441	6.33474e-77	0
col5a1	1.31858e-80	1.02844	0.701	0.209	2.34009e-76	0
sfrp2	2.54053e-79	1.62194	0.509	0.102	4.50867e-75	0
cdh11	2.83934e-79	1.14599	0.722	0.252	5.03898e-75	0
cd81a	3.46633e-76	0.786807	0.996	0.924	6.1517e-72	0
apln	9.21431e-76	0.863552	0.399	0.059	1.63526e-71	0
gsc	7.39063e-74	1.72044	0.544	0.136	1.31161e-69	0
col1a1a	9.10621e-74	0.396453	0.811	0.315	1.61608e-69	0
hspa12b	1.4836e-72	0.601921	0.302	0.03	2.63295e-68	0
crabp1b	3.94985e-72	1.68702	0.313	0.034	7.0098e-68	0
si:ch211-106h4.12	1.29221e-71	2.29981	0.349	0.047	2.29328e-67	0
zfp36l2	3.82515e-71	1.0812	0.562	0.152	6.78849e-67	0
wls	3.74969e-70	0.913104	0.786	0.353	6.65458e-66	0
aoc2	1.49217e-65	1.26481	0.544	0.152	2.64815e-61	0
cxcl12a	3.22117e-65	1.7856	0.537	0.147	5.71662e-61	0
ENSDARG00000006901	6.77647e-65	0.90014	0.345	0.05	1.20262e-60	0
ms4a17a.9	1.22001e-64	1.00198	0.573	0.157	2.16516e-60	0
ENSDARG00000036809	2.73018e-64	0.991589	0.317	0.042	4.84525e-60	0
wnt11r	1.05445e-63	1.23394	0.445	0.092	1.87134e-59	0
col5a2a	1.84638e-63	0.650071	0.427	0.082	3.27677e-59	0
jdp2b	5.23163e-62	1.22058	0.94	0.659	9.28458e-58	0
meis1b	9.44305e-61	0.918145	0.74	0.309	1.67586e-56	0
thbs4b	1.33637e-59	1.40767	0.381	0.072	2.37166e-55	0
ednraa	1.98086e-59	0.769834	0.377	0.07	3.51543e-55	0
prrx1b	2.18191e-59	0.902838	0.445	0.101	3.87224e-55	0
jun	7.93565e-59	0.966419	0.968	0.847	1.40834e-54	0
fgfr2	5.54124e-58	0.797961	0.395	0.081	9.83404e-54	0
cd248a	6.57735e-58	0.747321	0.359	0.063	1.16728e-53	0
twist2	1.6162e-57	0.778165	0.406	0.081	2.86827e-53	0
s100v2	3.1788e-57	0.853439	0.609	0.209	5.64142e-53	0
ackr3b	1.43515e-56	1.16451	0.438	0.104	2.54696e-52	0
ociad2	3.43788e-56	0.646996	0.409	0.085	6.1012e-52	0
pcdh18b	9.80273e-53	0.789193	0.484	0.136	1.73969e-48	0
ntd5	1.94813e-52	0.827013	0.559	0.175	3.45735e-48	0
pcolcea	1.2223e-51	0.818841	0.331	0.061	2.16922e-47	0
hsp70.2	3.43268e-51	0.821027	0.989	0.911	6.09199e-47	0
sparc	6.58858e-50	0.695495	0.982	0.7	1.16927e-45	0
scube2	2.92776e-49	0.707482	0.285	0.046	5.1959e-45	0
rgs5a	3.156e-49	0.880708	0.555	0.181	5.60095e-45	0
fmoda	3.95235e-49	1.20289	0.562	0.19	7.01423e-45	0
ctsk	5.21744e-49	0.590782	0.431	0.108	9.25939e-45	0
sepp1a	1.33983e-48	1.25593	0.555	0.208	2.3778e-44	0
ENSDARG00000056704	5.38822e-48	0.776592	0.263	0.039	9.56248e-44	0
ms4a17a.11	1.61388e-47	0.753561	0.609	0.229	2.86415e-43	0
si:ch211-286o17.1	5.77887e-47	0.997555	0.601	0.245	1.02558e-42	0
hhip	9.10898e-47	0.56477	0.26	0.039	1.61657e-42	0
si:ch1073-291c23.2	2.26582e-46	0.679439	0.505	0.167	4.02115e-42	0
CR383676.1	1.90779e-45	0.395218	1	0.994	3.38575e-41	0
cyp2ad3	2.93437e-45	0.850035	0.413	0.112	5.20763e-41	0
h3f3b.1	4.09884e-45	0.540773	0.993	0.952	7.2742e-41	0
plpp3	4.78048e-45	0.855341	0.459	0.142	8.48392e-41	0
si:ch211-212k18.8	6.38684e-45	0.699637	0.47	0.147	1.13347e-40	0
flot1b	2.01734e-44	0.776095	0.897	0.689	3.58017e-40	0
flot2a	1.66206e-43	0.679626	0.936	0.771	2.94965e-39	0
si:ch73-335l21.4	1.2438e-42	1.02393	0.893	0.748	2.20737e-38	0
dnajb1b	2.45414e-42	0.809178	0.94	0.696	4.35536e-38	0
ifitm1	3.81672e-42	1.44658	0.288	0.056	6.77352e-38	0
hsp70.1	7.5356e-42	0.844826	0.968	0.839	1.33734e-37	0
cxcl12b	4.73498e-41	1.17643	0.306	0.063	8.40317e-37	0
junba	2.50642e-40	0.736408	0.957	0.812	4.44814e-36	0
cyp1c1	2.52512e-40	1.15364	0.31	0.068	4.48133e-36	0
efemp2a	6.64109e-40	0.659026	0.278	0.054	1.17859e-35	0
socs3b	1.64555e-38	0.826701	0.904	0.699	2.92036e-34	0
mmp14a	6.43349e-38	0.620089	0.456	0.154	1.14175e-33	0
pdgfra	2.06696e-37	0.418281	0.274	0.055	3.66823e-33	0
pbx3b	1.83146e-36	0.449311	0.274	0.058	3.2503e-32	0
si:ch211-212k18.9	3.16377e-36	0.566561	0.356	0.101	5.61475e-32	0
fzd7b	3.35009e-36	0.642033	0.42	0.14	5.9454e-32	0
six1a	3.50534e-36	0.618005	0.302	0.071	6.22092e-32	0
glipr2l	5.10292e-36	0.654021	0.324	0.081	9.05615e-32	0
meis1a	9.62672e-36	0.539986	0.342	0.093	1.70845e-31	0
hgd	1.51339e-35	0.407166	0.406	0.128	2.68581e-31	0
lhx6	3.57621e-35	0.483409	0.292	0.066	6.34669e-31	0
col4a1	3.78969e-35	0.595832	0.356	0.101	6.72557e-31	0
rnd3b	5.2476e-35	0.581067	0.352	0.098	9.31291e-31	0
fzd7a	5.29294e-35	0.706614	0.484	0.189	9.39338e-31	0
s1pr5a	7.66471e-35	0.562958	0.274	0.06	1.36026e-30	0
rspo3	7.17205e-34	0.648705	0.274	0.062	1.27282e-29	0
btg2	8.54623e-34	0.902158	0.801	0.62	1.5167e-29	0
hsp70l	1.16101e-33	0.558812	0.961	0.828	2.06045e-29	0
hsp70.3	3.01077e-33	0.554996	1	0.961	5.34322e-29	0
phldb2b	4.54917e-33	0.489142	0.253	0.054	8.0734e-29	0
rbfox1	9.41641e-33	0.556059	0.431	0.15	1.67113e-28	0
igfbp5b	6.89354e-32	0.809241	0.363	0.116	1.2234e-27	0
tspan4b	7.9241e-32	0.49349	0.302	0.081	1.40629e-27	0
fzd2	3.67446e-31	0.58607	0.359	0.118	6.52106e-27	0
marcksl1a	8.68776e-31	0.654622	0.477	0.197	1.54182e-26	0
cyr61	1.91311e-30	0.874793	0.651	0.364	3.3952e-26	0
hpgd	3.53078e-30	0.686529	0.327	0.094	6.26607e-26	0
twist1b	6.08719e-30	0.769847	0.473	0.192	1.08029e-25	0
fbln5	4.95599e-29	0.494045	0.299	0.085	8.79539e-25	0
tnfsf10	5.18158e-29	0.558343	0.253	0.062	9.19574e-25	0
jund	1.05789e-28	0.756896	0.623	0.357	1.87743e-24	0
lpl	1.85735e-28	0.624585	0.285	0.079	3.29624e-24	0
prrx1a	4.8823e-28	0.616046	0.491	0.202	8.66461e-24	0
fibina	6.84201e-28	0.507527	0.349	0.114	1.21425e-23	0
tmem119b	8.48509e-28	0.564207	0.37	0.134	1.50585e-23	0
foxp4	1.16687e-26	0.719721	0.548	0.271	2.07084e-22	0
COX7A2 (1 of many)	2.21391e-25	0.469352	0.584	0.314	3.92903e-21	0
yap1	4.45424e-25	0.463265	0.694	0.408	7.90494e-21	0
boc	5.7069e-25	0.613474	0.548	0.271	1.0128e-20	0
ccnd1	7.39645e-25	0.604736	0.466	0.214	1.31265e-20	0
bmp4	1.72793e-24	0.591274	0.27	0.082	3.06656e-20	0
cd82a	2.14012e-24	0.321632	0.726	0.459	3.79808e-20	0
mcl1b	2.49394e-24	0.709081	0.772	0.598	4.426e-20	0
tox	6.46555e-24	0.576076	0.363	0.143	1.14744e-19	0
CABZ01057446.1	9.01922e-24	0.500684	0.274	0.084	1.60064e-19	0
ramp2	3.69063e-23	0.661475	0.338	0.126	6.54977e-19	0
grb10b	4.81517e-23	0.560207	0.363	0.144	8.54548e-19	0
f3b	8.74679e-23	0.809131	0.548	0.3	1.55229e-18	0
cebpd	1.77223e-22	0.978232	0.783	0.664	3.14517e-18	0
tmem176	3.7665e-22	0.563073	0.591	0.337	6.68441e-18	0
emid1	7.84443e-22	0.660321	0.306	0.107	1.39215e-17	0
tsc22d3	1.39771e-21	0.69181	0.623	0.4	2.48052e-17	0
barx1	2.5301e-21	0.604571	0.253	0.077	4.49017e-17	0
bmp5	3.85431e-21	0.509006	0.356	0.14	6.84025e-17	0
si:ch211-251b21.1	5.13049e-21	0.260522	0.406	0.177	9.10509e-17	0
klf2a	6.19741e-21	0.73105	0.324	0.121	1.09985e-16	0
foxp1b	1.14479e-20	0.37532	0.253	0.08	2.03165e-16	0
igf2b	1.53193e-20	0.546547	0.399	0.178	2.71871e-16	0
arrdc3b	3.27879e-20	0.557365	0.74	0.56	5.81888e-16	0
hoxb6a	3.54056e-20	0.775615	0.285	0.104	6.28342e-16	0
gstt1b	4.22341e-20	0.464173	0.438	0.217	7.49529e-16	0
rnd3a	4.7417e-20	0.528542	0.423	0.197	8.41509e-16	0
thbs3a	1.09622e-19	0.562417	0.274	0.096	1.94546e-15	0
cpne1	1.26349e-19	0.446861	0.619	0.405	2.24232e-15	0
mgst1.1	1.39674e-19	0.455391	0.288	0.108	2.4788e-15	0
arrdc2	4.42115e-19	0.824132	0.52	0.313	7.84621e-15	0
ubb	5.16768e-19	0.609708	0.737	0.558	9.17109e-15	0
ugt1b5	5.54131e-19	0.638608	0.456	0.239	9.83416e-15	0
si:dkeyp-94b4.1	5.95438e-19	0.45363	0.278	0.101	1.05672e-14	0
nkd1	7.91285e-19	0.328117	0.263	0.09	1.40429e-14	0
zgc:162730	8.4412e-19	0.609361	0.904	0.787	1.49806e-14	0
fosb	1.38039e-18	0.688441	0.285	0.11	2.44978e-14	0
serpine1	1.71112e-18	0.474921	0.623	0.399	3.03672e-14	0
sept2	1.73319e-18	0.540254	0.637	0.45	3.07588e-14	0
nsa2	1.932e-18	0.29613	0.972	0.936	3.42873e-14	0
gulp1a	2.98994e-18	0.423244	0.338	0.14	5.30625e-14	0
si:dkey-7j14.6	2.35394e-17	0.360493	0.769	0.567	4.17753e-13	0
rarga	3.18386e-17	0.467424	0.566	0.356	5.6504e-13	0
rpz5	4.8601e-17	0.630056	0.263	0.097	8.62522e-13	0
CABZ01092746.1	1.18908e-16	0.411352	0.281	0.109	2.11025e-12	0
myl9b	2.45233e-16	0.360045	0.758	0.531	4.35214e-12	0
add3a	3.96562e-16	0.457461	0.37	0.186	7.03778e-12	0
cebpb	8.89282e-16	0.596161	0.79	0.627	1.57821e-11	0
loxl2b	1.03012e-15	0.501802	0.37	0.185	1.82816e-11	0
twist1a	1.20066e-15	0.443632	0.552	0.321	2.13081e-11	0
dusp1	1.68558e-15	0.742995	0.416	0.236	2.9914e-11	0
socs3a	1.91921e-15	0.380448	0.274	0.115	3.40603e-11	0
dusp2	2.47832e-15	0.359756	0.384	0.185	4.39827e-11	0
fxyd6l	3.30831e-15	0.32743	0.762	0.563	5.87125e-11	0
raraa	5.14611e-15	0.444216	0.285	0.123	9.1328e-11	0
klf6a	5.39521e-15	0.587789	0.815	0.721	9.57488e-11	0
rsrp1	9.46345e-15	0.470086	0.84	0.733	1.67948e-10	0
plscr3b	1.04887e-14	0.405593	0.676	0.487	1.86144e-10	0
ecrg4a	3.64426e-14	0.559176	0.416	0.224	6.46747e-10	0
mmp2	3.65324e-14	0.362782	0.673	0.42	6.4834e-10	0
ppp1r15a	5.14207e-14	0.478727	0.808	0.707	9.12564e-10	0
sntb2	7.09116e-14	0.319354	0.285	0.126	1.25847e-09	0
rhoab	9.52603e-14	0.390486	0.847	0.725	1.69058e-09	0
sdc4	1.06001e-13	0.323036	0.972	0.905	1.8812e-09	0
hoxb3a	1.13806e-13	0.492047	0.381	0.205	2.01972e-09	0
her6	1.80704e-13	0.500841	0.772	0.615	3.20695e-09	0
fam212aa	7.33003e-13	0.542624	0.27	0.124	1.30086e-08	0
pbx4	1.06285e-12	0.404866	0.448	0.297	1.88624e-08	0
si:ch211-133n4.4	1.3407e-12	0.360889	0.502	0.343	2.37933e-08	0
lxn	1.46716e-12	0.51019	0.253	0.115	2.60377e-08	0
tgfbi	1.58663e-12	0.360109	0.377	0.195	2.81579e-08	0
ssuh2rs1	1.6615e-12	0.364891	0.502	0.328	2.94867e-08	0
mgst3b	1.94176e-12	0.287215	0.772	0.643	3.44604e-08	0
arrdc3a	2.53431e-12	0.44659	0.544	0.379	4.49764e-08	0
inhbaa	4.73442e-12	0.495219	0.26	0.115	8.40218e-08	0
junbb	5.73644e-12	0.480677	0.431	0.274	1.01805e-07	0
pim2	9.06725e-12	0.441882	0.399	0.233	1.60917e-07	0
pnrc2	1.28748e-11	0.264362	0.947	0.931	2.28489e-07	0
pard3bb	1.52055e-11	0.319955	0.267	0.127	2.69852e-07	0
ets2	1.54966e-11	0.505928	0.498	0.348	2.75017e-07	0
srpx	2.04908e-11	0.419473	0.26	0.123	3.63651e-07	0
pbx1a	3.33414e-11	0.395654	0.302	0.158	5.91711e-07	0
egr1	4.60383e-11	0.343069	0.463	0.281	8.17042e-07	0
zgc:66433	5.30869e-11	0.334238	0.302	0.159	9.42134e-07	0
pdia3	5.43118e-11	0.294486	0.851	0.729	9.63872e-07	0
timp2a	6.58969e-11	0.349502	0.431	0.275	1.16947e-06	0
serpinh1b	9.29718e-11	0.258206	0.957	0.85	1.64997e-06	0
homer3b	2.53297e-10	0.290932	0.256	0.125	4.49527e-06	0
sept10	2.64981e-10	0.414825	0.566	0.455	4.70262e-06	0
atoh8	3.43927e-10	0.277383	0.278	0.138	6.10367e-06	0
calub	5.57566e-10	0.338382	0.391	0.248	9.89512e-06	0
cox4i2	9.01452e-10	0.41174	0.288	0.154	1.59981e-05	0
ENSDARG00000019213	1.85708e-09	0.265946	0.31	0.173	3.29577e-05	0
bhmt	2.55186e-09	0.28841	0.327	0.187	4.52879e-05	0
irf2bpl	2.6376e-09	0.444352	0.505	0.367	4.68096e-05	0
ier2a	8.93518e-09	0.363028	0.459	0.326	0.000158573	0
hmgn3	1.03721e-08	0.332899	0.516	0.38	0.000184074	0
ctdspla	1.16484e-08	0.333312	0.324	0.195	0.000206724	0
ctbp2a	1.18058e-08	0.257784	0.288	0.164	0.000209518	0
hvcn1	1.37398e-08	0.250696	0.313	0.184	0.000243841	0
sri	1.69926e-08	0.349001	0.566	0.453	0.000301567	0
f10	2.29939e-08	0.313086	0.274	0.158	0.000408073	0
cxcl18b	2.58308e-08	0.407018	0.484	0.34	0.000458419	0
col12a1a	6.53441e-08	0.322376	0.256	0.144	0.00115966	0
ptenb	7.51164e-08	0.287803	0.288	0.169	0.00133309	0
sesn1	8.41215e-08	0.559824	0.512	0.396	0.00149291	0
ier5l	9.04708e-08	0.383762	0.527	0.405	0.00160559	0
b2ml	1.09429e-07	0.34818	0.388	0.271	0.00194203	0
lhfp	1.22227e-07	0.254801	0.313	0.187	0.00216917	0
tenm3	1.53543e-07	0.360084	0.313	0.196	0.00272493	0
fkbp9	1.85039e-07	0.264568	0.537	0.388	0.00328388	0
prdx4	3.20797e-07	0.299239	0.473	0.37	0.00569319	0
mdkb	3.96079e-07	0.407129	0.448	0.316	0.00702922	0
zfyve21	1.24747e-06	0.278424	0.285	0.183	0.0221389	0
mycb	1.58365e-06	0.30481	0.537	0.424	0.028105	0
capns1a	1.5927e-06	0.274839	0.505	0.417	0.0282657	0
gstm.1	1.84082e-06	0.295017	0.37	0.263	0.0326691	0
spry2	2.83659e-06	0.258383	0.381	0.267	0.050341	0
kdm6bb	3.56284e-06	0.27473	0.306	0.204	0.0632297	0
sgce	5.93139e-06	0.252907	0.395	0.294	0.105264	0
snai2	1.43143e-05	0.305771	0.342	0.236	0.254036	0
ppp1r14bb	1.67882e-05	0.267239	0.324	0.233	0.29794	0
mcl1a	1.92638e-05	0.430577	0.883	0.879	0.341874	0
add1	2.27463e-05	0.286644	0.267	0.184	0.403679	0
UBB	2.30591e-05	0.454375	0.815	0.819	0.40923	0
mex3b	2.58932e-05	0.324817	0.345	0.245	0.459526	0
mknk2b	2.66426e-05	0.274116	0.73	0.697	0.472825	0
ndnf	3.19656e-05	0.357287	0.26	0.166	0.567293	0
ctgfa	3.46625e-05	0.398544	0.434	0.326	0.615156	0
zgc:162939	4.00196e-05	0.395043	0.27	0.186	0.710229	0
lgals3b	4.53957e-05	0.270888	0.32	0.235	0.805637	0
cavin2b	5.94551e-05	0.307117	0.342	0.233	1	0
hoxd4a	7.02323e-05	0.257242	0.31	0.218	1	0
mych	9.23699e-05	0.280737	0.349	0.253	1	0
gadd45bb	0.000264278	0.529257	0.502	0.459	1	0
si:ch211-195b15.8	0.00076527	0.258746	0.331	0.249	1	0
hspb1	0.00103575	0.31476	0.705	0.66	1	0
mdka	0.00108868	0.262691	0.605	0.517	1	0
atf3	0.00202472	0.387611	0.751	0.741	1	0
rhag	0.00450671	0.690247	0.27	0.208	1	0
sat1a.2	0.00746345	0.330442	0.587	0.598	1	0
si:dkey-164f24.2	1.16562e-208	1.94157	0.87	0.108	2.06863e-204	1	Cluster 1
hoxa13b	8.64922e-179	1.36751	0.685	0.064	1.53498e-174	1
gyg1b	4.93516e-153	1.71587	0.933	0.244	8.75842e-149	1
fam49a	1.28779e-150	1.76344	0.965	0.305	2.28544e-146	1
f13a1b	3.11434e-149	1.33612	0.823	0.14	5.52701e-145	1
tgfb3	1.15964e-143	1.64117	0.937	0.283	2.05801e-139	1
fgfbp2b	2.55764e-139	1.60826	0.996	0.298	4.53904e-135	1
NPNT (1 of many)	2.65532e-136	0.852427	0.504	0.04	4.71239e-132	1
ppp1r1c	1.80774e-123	1.14643	0.78	0.146	3.20819e-119	1
fam129ba	1.76626e-121	1.21036	0.689	0.119	3.13457e-117	1
clic2	1.94494e-120	1.40506	0.862	0.212	3.45168e-116	1
zic2a	5.21816e-118	1.19386	0.461	0.04	9.26068e-114	1
tagln2	3.61201e-114	1.5733	0.87	0.266	6.41023e-110	1
hoxa10b	1.22528e-112	1.0431	0.555	0.074	2.17451e-108	1
palld	1.45899e-110	1.33853	0.854	0.246	2.58927e-106	1
fhl1b	3.41411e-110	1.59418	0.846	0.254	6.05902e-106	1
si:dkey-6n6.1	9.26841e-110	0.944664	0.795	0.154	1.64486e-105	1
loxl4	2.24981e-109	0.958425	0.657	0.107	3.99274e-105	1
si:ch211-156j16.1	2.55312e-107	0.817164	0.965	0.346	4.53102e-103	1
krt18	2.63562e-107	1.58667	1	0.653	4.67744e-103	1
cldn7a	5.49543e-102	0.710888	0.378	0.028	9.75275e-98	1
abtb2a	5.55959e-101	0.952196	0.583	0.094	9.86661e-97	1
nog3	6.77354e-100	1.08611	0.492	0.064	1.2021e-95	1
lratb	7.52512e-100	1.43125	0.693	0.16	1.33548e-95	1
krt8	1.77548e-97	1.22083	1	0.793	3.15095e-93	1
fsta	6.04409e-97	1.199	0.598	0.104	1.07265e-92	1
hoxa11b	1.25478e-96	0.967732	0.543	0.085	2.22686e-92	1
tmem45a	1.68837e-95	1.0859	0.795	0.242	2.99635e-91	1
col8a2	3.82941e-95	1.08301	0.713	0.154	6.79606e-91	1
hapln1a	1.51836e-93	1.1224	0.831	0.244	2.69463e-89	1
tpm4a	2.0865e-91	1.1073	0.976	0.492	3.70291e-87	1
msna	2.71781e-89	1.11397	0.988	0.769	4.82329e-85	1
fhl3b	1.95899e-86	0.905951	0.457	0.064	3.47661e-82	1
carhsp1	1.84447e-85	0.964523	0.843	0.287	3.27339e-81	1
lhx2b	4.3437e-85	0.623594	0.319	0.024	7.70876e-81	1
nid1a	7.12307e-85	0.803342	0.555	0.101	1.26413e-80	1
sec61b	4.63896e-84	0.982573	0.988	0.811	8.23277e-80	1
fzd9b	5.23662e-82	0.519805	0.283	0.018	9.29344e-78	1
sema3d	6.38698e-82	0.635882	0.386	0.045	1.1335e-77	1
hbegfa	1.79756e-80	1.18398	0.783	0.253	3.19012e-76	1
foxc1b	4.01167e-79	1.13368	0.787	0.262	7.1195e-75	1
hoxa13a	7.09803e-79	0.697548	0.276	0.018	1.25969e-74	1
clic4	5.62606e-78	1.08282	0.862	0.381	9.98458e-74	1
lmo4a	1.7777e-77	0.991804	0.705	0.214	3.15489e-73	1
loxl1	2.28273e-77	0.780377	0.559	0.115	4.05116e-73	1
pdlim5a	1.43095e-76	0.782745	0.512	0.093	2.5395e-72	1
zgc:153867	1.88517e-75	0.934491	0.98	0.818	3.34562e-71	1
igf2a	1.13047e-73	1.17404	0.492	0.092	2.00625e-69	1
mycn	8.11828e-73	1.32059	0.598	0.163	1.44075e-68	1
emilin3a	2.0073e-72	0.572494	0.291	0.025	3.56235e-68	1
frmd4ba	8.95064e-71	0.585805	0.331	0.038	1.58847e-66	1
aff3	1.56291e-69	0.877054	0.512	0.108	2.77369e-65	1
cpne2	3.92124e-69	0.797257	0.417	0.068	6.95903e-65	1
tuft1a	1.95282e-68	0.962873	0.709	0.231	3.46568e-64	1
pacsin3	9.50132e-68	0.819554	0.614	0.173	1.6862e-63	1
arpc1b	1.38977e-67	0.893038	0.799	0.296	2.46642e-63	1
eef1a1l2	1.52616e-67	0.359448	1	1	2.70847e-63	1
enah	4.17326e-66	0.808158	0.492	0.106	7.40629e-62	1
col9a3	1.71327e-65	0.45735	0.783	0.224	3.04055e-61	1
wwp2	4.90708e-65	0.758847	0.571	0.145	8.7086e-61	1
phlda3	4.14349e-63	0.89556	0.567	0.154	7.35346e-59	1
crabp2b	8.99825e-63	0.897262	0.772	0.303	1.59692e-58	1
tbx5a	4.84589e-62	0.556651	0.37	0.058	8.6e-58	1
col2a1a	7.72871e-62	0.295939	0.815	0.253	1.37161e-57	1
itga9	2.72174e-61	0.576922	0.315	0.04	4.83027e-57	1
igfbp3	5.98055e-61	0.932992	0.587	0.16	1.06137e-56	1
tgm2l	8.14641e-61	1.14902	0.579	0.16	1.44574e-56	1
foxc1a	1.32127e-60	0.783571	0.646	0.194	2.34485e-56	1
myl9b1	1.33141e-60	0.887144	0.898	0.517	2.36286e-56	1
tbx15	1.55131e-60	0.624113	0.417	0.074	2.7531e-56	1
papss2b	4.96221e-60	0.761117	0.65	0.203	8.80643e-56	1
CR855337.1	1.67932e-59	0.831301	0.52	0.126	2.98028e-55	1
calua	3.7188e-59	0.780928	0.85	0.408	6.59976e-55	1
gpx7	1.73696e-58	0.691505	0.512	0.127	3.08259e-54	1
cobll1b	2.98841e-57	0.68186	0.441	0.095	5.30354e-53	1
myl12.1	2.93815e-56	0.638068	0.996	0.927	5.21433e-52	1
sept8b	6.01292e-56	0.716005	0.504	0.122	1.06711e-51	1
yif1a	1.87429e-55	0.86716	0.795	0.386	3.32631e-51	1
zmp:0000001167	2.08095e-55	0.763769	0.669	0.238	3.69305e-51	1
sec61g	2.29164e-55	0.588802	0.996	0.977	4.06698e-51	1
col9a1a	1.35464e-54	0.363979	0.776	0.242	2.40408e-50	1
cfl1	3.83388e-54	0.674456	0.996	0.959	6.80398e-50	1
lpar1	1.01423e-52	0.789566	0.579	0.183	1.79995e-48	1
klf2b	1.73501e-51	0.831903	0.528	0.144	3.07911e-47	1
prickle1b	2.06318e-51	0.698069	0.52	0.15	3.66152e-47	1
ebf3a	1.80925e-49	0.663608	0.516	0.144	3.21088e-45	1
actb2	1.81321e-49	0.516884	1	1	3.2179e-45	1
ptmaa	2.25274e-49	0.688142	0.992	0.849	3.99794e-45	1
hoxd12a	4.39324e-49	0.776726	0.346	0.065	7.79668e-45	1
clstn1	7.08849e-49	0.640852	0.496	0.137	1.25799e-44	1
pim3	1.27974e-48	0.867412	0.823	0.425	2.27115e-44	1
ehd4	1.3036e-48	0.710029	0.496	0.137	2.31349e-44	1
slc25a5	2.54914e-48	0.275542	1	1	4.52395e-44	1
fkbp91	2.72595e-48	0.689848	0.783	0.36	4.83774e-44	1
hip1	2.09013e-47	0.513008	0.315	0.057	3.70935e-43	1
ENSDARG00000053091	2.74622e-47	0.517975	0.37	0.077	4.87371e-43	1
zgc:77650	3.59009e-47	0.609672	0.972	0.771	6.37134e-43	1
wif1	4.66263e-47	0.74453	0.382	0.083	8.27477e-43	1
kcnk5b	1.11547e-46	0.574002	0.362	0.077	1.97963e-42	1
zgc:162879	1.23324e-46	0.543868	0.303	0.051	2.18863e-42	1
msx2b	1.44782e-46	0.982917	0.469	0.134	2.56944e-42	1
fgfrl1b	2.03953e-46	0.659355	0.516	0.161	3.61956e-42	1
crtap	4.57723e-46	0.642125	0.728	0.309	8.12321e-42	1
rcn3	1.95147e-45	0.584516	0.421	0.104	3.46327e-41	1
golt1bb	4.33764e-45	0.660431	0.669	0.296	7.69802e-41	1
ssr4	4.53112e-45	0.536307	0.984	0.848	8.04139e-41	1
gnai2a	5.80226e-45	0.689745	0.827	0.475	1.02973e-40	1
hand2	1.02501e-44	0.61557	0.858	0.43	1.81908e-40	1
ftr83	1.79719e-44	0.516065	0.287	0.048	3.18948e-40	1
snai1a	3.61985e-44	0.893691	0.831	0.461	6.42414e-40	1
cope	6.58308e-44	0.642388	0.886	0.621	1.1683e-39	1
bmp2b	1.16204e-43	0.633401	0.449	0.12	2.06228e-39	1
id3	1.26061e-43	0.851337	0.831	0.457	2.23721e-39	1
sox9b	1.80747e-43	0.62526	0.264	0.042	3.20771e-39	1
hoxa9b	2.10157e-43	0.455231	0.28	0.047	3.72966e-39	1
mmp21	2.0096e-42	0.651331	0.835	0.404	3.56645e-38	1
ssr2	2.77321e-41	0.607031	0.933	0.677	4.92161e-37	1
ccdc187	3.58208e-41	0.557518	0.421	0.12	6.35711e-37	1
rps27.1	9.83813e-41	0.282766	1	0.997	1.74597e-36	1
lrrc59	2.63361e-40	0.667957	0.661	0.292	4.67387e-36	1
rps13	3.79627e-40	0.315596	1	0.999	6.73724e-36	1
krt4	1.07996e-39	0.28656	0.673	0.314	1.9166e-35	1
tpt1	1.08523e-39	0.283451	1	0.997	1.92596e-35	1
cnn3a	1.48538e-39	0.661258	0.843	0.546	2.63611e-35	1
pdcd6	4.27429e-39	0.713497	0.799	0.454	7.58559e-35	1
etv4	4.68103e-39	0.561011	0.346	0.085	8.30742e-35	1
hif1ab	5.55654e-39	0.658621	0.614	0.268	9.86119e-35	1
atp1b1a	5.73866e-39	0.737204	0.894	0.658	1.01844e-34	1
dynll1	7.79064e-39	0.704983	0.945	0.793	1.3826e-34	1
pawr	1.04511e-38	0.60092	0.327	0.073	1.85475e-34	1
arid3b	1.74728e-38	0.546867	0.516	0.186	3.10089e-34	1
serf2	1.09433e-37	0.480111	0.969	0.907	1.94211e-33	1
slc35a2	1.52381e-37	0.623695	0.496	0.167	2.7043e-33	1
zgc:153675	1.81718e-37	0.618178	0.587	0.241	3.22494e-33	1
si:dkey-19b23.8	2.5771e-37	0.857077	0.425	0.127	4.57358e-33	1
ppa1b	3.42267e-37	0.703363	0.764	0.458	6.07421e-33	1
eva1a	3.47715e-37	0.565116	0.366	0.096	6.1709e-33	1
xbp1	1.10338e-36	0.511459	0.984	0.85	1.95816e-32	1
serpinh1b1	2.28197e-36	0.752562	0.984	0.848	4.04981e-32	1
chac1	1.46946e-35	0.607493	0.933	0.651	2.60786e-31	1
smad9	1.95506e-35	0.509215	0.307	0.07	3.46965e-31	1
rpl8	4.36869e-35	0.271339	1	0.998	7.75311e-31	1
bmp1a	1.02228e-34	0.546835	0.382	0.112	1.81424e-30	1
etv5a	2.83142e-34	0.644444	0.362	0.105	5.02492e-30	1
ptgdsa	7.90423e-34	0.458425	0.307	0.071	1.40276e-29	1
rplp2	4.21478e-33	0.259099	1	0.996	7.47997e-29	1
capgb	7.70275e-33	0.483154	0.346	0.091	1.36701e-28	1
prrc1	9.5267e-33	0.555935	0.429	0.15	1.6907e-28	1
rpl18	1.52553e-32	0.254104	1	0.995	2.70737e-28	1
ptmab	2.60088e-32	0.463753	1	0.954	4.61579e-28	1
crip3	2.79409e-32	0.393976	0.252	0.052	4.95868e-28	1
myl9a	3.85242e-32	0.860739	0.433	0.147	6.83688e-28	1
p3h1	8.08067e-32	0.507682	0.445	0.158	1.43408e-27	1
meox1	1.15021e-31	0.737801	0.449	0.153	2.04128e-27	1
actb1	5.56088e-31	0.432335	1	0.981	9.86889e-27	1
calr3b	8.67183e-31	0.644617	0.776	0.465	1.53899e-26	1
copb2	1.1174e-30	0.630067	0.685	0.396	1.98305e-26	1
slc37a2	2.36125e-30	0.583156	0.732	0.406	4.19051e-26	1
arcn1a	3.78859e-30	0.558911	0.575	0.276	6.7236e-26	1
hapln1b	3.98433e-30	0.501873	0.445	0.147	7.07098e-26	1
mob2b	4.06042e-30	0.628885	0.39	0.13	7.20603e-26	1
myo1ea	8.45724e-30	0.526759	0.386	0.124	1.50091e-25	1
zgc:85975	1.22843e-29	0.580825	0.665	0.346	2.18009e-25	1
cyp26b1	1.28729e-29	0.974715	0.535	0.236	2.28456e-25	1
spry4	1.51068e-29	0.596722	0.508	0.209	2.681e-25	1
id1	2.85615e-29	1.0896	0.787	0.572	5.06882e-25	1
actn1	3.75992e-29	0.497278	0.374	0.121	6.67273e-25	1
h3f3d	4.7341e-29	0.311776	1	0.991	8.4016e-25	1
slc35d1a	7.36698e-29	0.427703	0.394	0.129	1.30742e-24	1
elovl1b	1.14507e-28	0.404804	0.787	0.443	2.03215e-24	1
mapk12a	1.34906e-28	0.457349	0.256	0.061	2.39418e-24	1
h1f0	1.40274e-28	0.710638	0.925	0.758	2.48944e-24	1
bcl6ab	1.70441e-28	0.571236	0.563	0.269	3.02482e-24	1
cdc42se1	2.08521e-28	0.588737	0.48	0.195	3.70062e-24	1
foxa3	2.79929e-28	0.392942	0.268	0.064	4.9679e-24	1
fkbp14	6.62323e-28	0.501402	0.472	0.191	1.17542e-23	1
unc119.1	7.20647e-28	0.540844	0.366	0.122	1.27893e-23	1
dhrs3b	2.46643e-27	0.64233	0.496	0.207	4.37718e-23	1
derl2	2.68597e-27	0.55494	0.547	0.273	4.7668e-23	1
glulb	2.94693e-27	0.718742	0.886	0.699	5.22991e-23	1
ENSDARG00000068995	3.93405e-27	0.585065	0.976	0.88	6.98176e-23	1
smco4	5.61267e-27	0.496852	0.587	0.293	9.9608e-23	1
rps26	7.44961e-27	0.262223	1	0.986	1.32208e-22	1
rcn1	1.08827e-26	0.535833	0.465	0.195	1.93135e-22	1
histh1l	2.32748e-26	0.502083	0.992	0.934	4.13058e-22	1
tmed2	2.99451e-26	0.453616	0.874	0.666	5.31435e-22	1
sec13	8.67562e-26	0.482701	0.551	0.281	1.53966e-21	1
nr2f6b	1.15851e-25	0.484887	0.465	0.194	2.056e-21	1
tmem39a	2.21417e-25	0.458651	0.425	0.168	3.92949e-21	1
tanc2a	2.32747e-25	0.43975	0.26	0.069	4.13056e-21	1
asph	2.45975e-25	0.537563	0.531	0.258	4.36531e-21	1
eef1g	2.67385e-25	0.301589	1	0.979	4.74528e-21	1
fkbp7	3.87908e-25	0.485653	0.476	0.205	6.8842e-21	1
copz2	4.17314e-25	0.418216	0.272	0.076	7.40607e-21	1
ccdc80	4.88196e-25	0.494015	0.402	0.148	8.66401e-21	1
nog2	6.24442e-25	0.585906	0.272	0.075	1.1082e-20	1
clint1a	6.62163e-25	0.487016	0.469	0.21	1.17514e-20	1
eef2b	1.43929e-24	0.311568	1	0.967	2.5543e-20	1
snai21	2.57934e-24	0.841327	0.48	0.221	4.57756e-20	1
enox2	3.04059e-24	0.4391	0.307	0.096	5.39613e-20	1
trim71	3.83931e-24	0.567497	0.547	0.276	6.81362e-20	1
ppiaa	6.13884e-24	0.253624	1	0.992	1.08946e-19	1
hoxd9a	6.25521e-24	0.427247	0.295	0.088	1.11011e-19	1
tpm3	7.8238e-24	0.409545	0.878	0.709	1.38849e-19	1
gale	1.18535e-23	0.412422	0.311	0.1	2.10364e-19	1
si:ch73-366l1.5	1.6776e-23	0.341728	0.276	0.077	2.97724e-19	1
csrp1a	2.20594e-23	0.455344	0.295	0.091	3.91489e-19	1
msi2b	2.97231e-23	0.427628	0.484	0.213	5.27496e-19	1
igfbp1a	3.75777e-23	0.558844	0.433	0.174	6.66891e-19	1
ak2	4.39332e-23	0.464743	0.843	0.707	7.79682e-19	1
calr	4.54619e-23	0.478685	0.87	0.634	8.06813e-19	1
gyg1a	4.625e-23	0.420963	0.441	0.19	8.20798e-19	1
mab21l1	6.08791e-23	0.515952	0.508	0.231	1.08042e-18	1
angptl7	6.32595e-23	0.880628	0.378	0.147	1.12267e-18	1
col11a2	6.60889e-23	0.279069	0.402	0.141	1.17288e-18	1
eif6	7.50535e-23	0.545065	0.657	0.41	1.33197e-18	1
tcf12	1.41407e-22	0.609148	0.594	0.338	2.50956e-18	1
ppib	1.4697e-22	0.356543	0.984	0.906	2.60828e-18	1
fam114a1	1.5465e-22	0.416328	0.445	0.191	2.74457e-18	1
si:dkey-222f8.3	1.7508e-22	0.470631	0.547	0.289	3.10714e-18	1
slmapa	1.91767e-22	0.504082	0.268	0.081	3.40329e-18	1
tmem258	2.21421e-22	0.455454	0.87	0.734	3.92955e-18	1
sox5	2.47567e-22	0.403463	0.374	0.144	4.39357e-18	1
iqgap1	2.80107e-22	0.342473	0.287	0.092	4.97106e-18	1
hist2h2l	3.90761e-22	0.69379	0.764	0.555	6.93484e-18	1
loxl2a	4.42867e-22	0.432953	0.437	0.176	7.85956e-18	1
zgc:92818	4.80364e-22	0.491028	0.469	0.217	8.52501e-18	1
gmppb	9.49598e-22	0.4425	0.52	0.263	1.68525e-17	1
pip5k1bb	2.3664e-21	0.405627	0.339	0.122	4.19965e-17	1
rrbp1b	2.51662e-21	0.466087	0.35	0.133	4.46625e-17	1
sdf4	2.88513e-21	0.438664	0.469	0.226	5.12023e-17	1
crip2	3.02625e-21	0.522428	0.437	0.195	5.37068e-17	1
ssr3	3.20572e-21	0.379602	0.925	0.739	5.68918e-17	1
rbms1a	3.83833e-21	0.458218	0.441	0.196	6.81188e-17	1
copg2	6.53414e-21	0.48319	0.524	0.287	1.15961e-16	1
rpn1	9.49615e-21	0.391605	0.756	0.498	1.68528e-16	1
fgfrl1a	1.09711e-20	0.39475	0.472	0.209	1.94705e-16	1
rarga1	1.57305e-20	0.480436	0.614	0.353	2.7917e-16	1
nkx3.2	1.81089e-20	0.399963	0.28	0.089	3.21378e-16	1
pdia5	3.41652e-20	0.419256	0.465	0.225	6.06329e-16	1
plk3	1.16437e-19	0.611097	0.425	0.199	2.0664e-15	1
arl4cb	1.55018e-19	0.438979	0.311	0.117	2.7511e-15	1
copa	1.59468e-19	0.488622	0.528	0.298	2.83008e-15	1
slc39a13	1.69179e-19	0.406491	0.303	0.111	3.00242e-15	1
sgms1	1.87157e-19	0.461342	0.402	0.18	3.32148e-15	1
tmed10	4.02551e-19	0.387735	0.839	0.65	7.14408e-15	1
sec22bb	4.03426e-19	0.425082	0.402	0.185	7.1596e-15	1
sepw1	6.47842e-19	0.351671	0.815	0.605	1.14972e-14	1
ier3ip1	6.65945e-19	0.437356	0.638	0.404	1.18185e-14	1
ENSDARG00000076317	8.74447e-19	0.398371	0.547	0.299	1.55188e-14	1
mdka1	9.41821e-19	0.377097	0.764	0.499	1.67145e-14	1
si:ch211-284f22.3	1.05454e-18	0.595132	0.441	0.221	1.8715e-14	1
gcnt4a	1.37885e-18	0.397021	0.283	0.096	2.44705e-14	1
rdh8a	2.03631e-18	0.394344	0.346	0.143	3.61384e-14	1
KCTD15	2.71726e-18	0.38773	0.37	0.156	4.82233e-14	1
dad1	4.7148e-18	0.379554	0.894	0.726	8.36735e-14	1
myca	5.86894e-18	0.686443	0.39	0.179	1.04156e-13	1
eif5a	7.33906e-18	0.253316	0.996	0.969	1.30246e-13	1
rgmb	7.69539e-18	0.380112	0.413	0.193	1.3657e-13	1
midn	1.00789e-17	0.417593	0.665	0.423	1.78871e-13	1
ugdh	1.68156e-17	0.302752	0.535	0.269	2.98427e-13	1
kdelr2a	2.24535e-17	0.437485	0.531	0.306	3.98483e-13	1
grasp	2.37252e-17	0.367155	0.264	0.092	4.21052e-13	1
creb3l2	2.48048e-17	0.373626	0.374	0.165	4.40211e-13	1
appb	3.86031e-17	0.364228	0.488	0.246	6.8509e-13	1
her9	5.2501e-17	0.294053	0.764	0.505	9.31736e-13	1
cthrc1a	7.51129e-17	0.367202	0.339	0.139	1.33303e-12	1
serp1	9.16323e-17	0.427806	0.594	0.366	1.6262e-12	1
rab6a	1.22751e-16	0.446516	0.504	0.291	2.17847e-12	1
atp1a1b	1.28131e-16	0.343584	0.354	0.154	2.27394e-12	1
lman1	1.41283e-16	0.446307	0.37	0.176	2.50734e-12	1
tfg	1.43083e-16	0.427279	0.65	0.446	2.5393e-12	1
lysmd3	1.90478e-16	0.365245	0.52	0.288	3.38041e-12	1
nsa21	1.99956e-16	0.253969	0.98	0.936	3.54862e-12	1
slc7a10a	2.56345e-16	0.329331	0.26	0.095	4.54936e-12	1
adh5	2.65199e-16	0.328452	0.906	0.789	4.70649e-12	1
smad5	2.96574e-16	0.370625	0.406	0.199	5.2633e-12	1
tcf7l1a	3.75331e-16	0.408007	0.398	0.19	6.66099e-12	1
sec61a1	4.56569e-16	0.403254	0.807	0.65	8.10273e-12	1
ugt1b51	4.95839e-16	0.364691	0.469	0.24	8.79965e-12	1
rab1ab	5.37866e-16	0.395054	0.772	0.591	9.54551e-12	1
rsl24d1	5.46548e-16	0.27169	0.984	0.922	9.69959e-12	1
epcam	6.12236e-16	0.268949	0.307	0.118	1.08654e-11	1
fosl1a	7.15426e-16	0.399168	0.839	0.624	1.26967e-11	1
mex3b1	7.42918e-16	0.408988	0.461	0.232	1.31846e-11	1
dpp3	7.50695e-16	0.431985	0.327	0.149	1.33226e-11	1
hspa4a	9.27125e-16	0.395871	0.902	0.708	1.64537e-11	1
bmpr1ba	1.13625e-15	0.352599	0.358	0.158	2.0165e-11	1
stox1	2.34294e-15	0.400274	0.256	0.096	4.15802e-11	1
atf4b	2.81981e-15	0.279325	0.976	0.882	5.00432e-11	1
sec61a1l	4.02114e-15	0.410266	0.362	0.172	7.13631e-11	1
SERP1	5.82263e-15	0.317775	0.898	0.779	1.03334e-10	1
atf1	6.14857e-15	0.388128	0.52	0.311	1.09119e-10	1
atl3	6.71115e-15	0.441387	0.425	0.226	1.19103e-10	1
sept15	7.29246e-15	0.316816	0.803	0.596	1.29419e-10	1
lasp1	7.96942e-15	0.320818	0.736	0.544	1.41433e-10	1
ctnnb1	9.33578e-15	0.329664	0.898	0.746	1.65682e-10	1
plscr3b1	1.05493e-14	0.3609	0.705	0.486	1.87219e-10	1
spsb4b	1.19533e-14	0.412458	0.327	0.149	2.12135e-10	1
gnpnat1	1.39347e-14	0.333428	0.256	0.1	2.473e-10	1
acvr1ba	1.52179e-14	0.455844	0.339	0.162	2.70072e-10	1
si:busm1-57f23.1	1.80093e-14	0.274312	0.37	0.166	3.19612e-10	1
tram1	2.17707e-14	0.388276	0.484	0.283	3.86365e-10	1
anxa11a	2.83198e-14	0.374371	0.685	0.493	5.02591e-10	1
chp1	3.34904e-14	0.386756	0.272	0.115	5.94354e-10	1
enpp1	1.85804e-13	0.26911	0.287	0.121	3.29747e-09	1
clta	1.87518e-13	0.290072	0.776	0.576	3.32789e-09	1
ppp1cb	1.97265e-13	0.32222	0.528	0.328	3.50087e-09	1
ier5l1	2.52039e-13	0.306974	0.622	0.395	4.47293e-09	1
jam2a	2.55813e-13	0.352092	0.291	0.124	4.53992e-09	1
slc43a1a	2.96907e-13	0.363198	0.343	0.172	5.26921e-09	1
srpr	3.446e-13	0.355777	0.465	0.263	6.11561e-09	1
agpat4	3.66205e-13	0.308732	0.272	0.116	6.49903e-09	1
mthfd2	4.01876e-13	0.467251	0.374	0.194	7.13209e-09	1
trib3	4.74408e-13	0.307286	0.705	0.494	8.41932e-09	1
tia1l	5.32434e-13	0.31687	0.531	0.333	9.4491e-09	1
arf1	5.69838e-13	0.368088	0.492	0.31	1.01129e-08	1
nrp1a	5.97446e-13	0.465825	0.319	0.156	1.06029e-08	1
igf2bp3	6.18175e-13	0.321707	0.484	0.285	1.09708e-08	1
ddost	7.03948e-13	0.372516	0.657	0.474	1.2493e-08	1
fkbp11	8.06384e-13	0.391066	0.346	0.174	1.43109e-08	1
kdelr2b	8.76278e-13	0.361572	0.52	0.336	1.55513e-08	1
smim7	1.07329e-12	0.314063	0.433	0.249	1.90476e-08	1
tram2	1.17413e-12	0.307575	0.421	0.23	2.08372e-08	1
tsc22d1	1.35161e-12	0.413227	0.457	0.269	2.39871e-08	1
tmem263	1.41318e-12	0.383322	0.469	0.281	2.50797e-08	1
emd	1.77154e-12	0.327171	0.535	0.34	3.14395e-08	1
erlec1	1.86668e-12	0.310829	0.319	0.157	3.31279e-08	1
p4ha2	2.06779e-12	0.314397	0.512	0.304	3.66971e-08	1
sox6	2.42575e-12	0.315948	0.35	0.172	4.30498e-08	1
mtdha	2.77533e-12	0.312021	0.587	0.395	4.92538e-08	1
itga5	2.94245e-12	0.331016	0.374	0.195	5.22197e-08	1
higd1a	2.94283e-12	0.357023	0.677	0.501	5.22264e-08	1
irs2b	4.28054e-12	0.278665	0.319	0.153	7.59668e-08	1
iqsec1b	4.30486e-12	0.316753	0.413	0.224	7.63984e-08	1
arpc4l	6.05169e-12	0.367067	0.634	0.473	1.07399e-07	1
ostc	6.84804e-12	0.352812	0.697	0.53	1.21532e-07	1
bc2	7.05078e-12	0.324082	0.614	0.44	1.2513e-07	1
zgc:1629391	8.80014e-12	0.297627	0.35	0.177	1.56176e-07	1
gosr2	1.00228e-11	0.330425	0.429	0.255	1.77874e-07	1
zgc:92242	1.11653e-11	0.352955	0.531	0.347	1.9815e-07	1
terfa	1.14632e-11	0.37734	0.307	0.154	2.03437e-07	1
nucks1a	1.63663e-11	0.276642	0.787	0.584	2.90453e-07	1
fam53b	1.78052e-11	0.330019	0.402	0.231	3.15989e-07	1
uck2b	1.902e-11	0.336342	0.591	0.403	3.37547e-07	1
pdia31	1.95187e-11	0.254972	0.874	0.727	3.46398e-07	1
ppfibp1a	3.152e-11	0.259291	0.299	0.143	5.59385e-07	1
copb1	3.19197e-11	0.281234	0.406	0.235	5.66478e-07	1
hsp90b1	3.90211e-11	0.287076	0.839	0.64	6.92508e-07	1
hivep1	4.23964e-11	0.307208	0.272	0.124	7.52409e-07	1
selm	4.27792e-11	0.270703	0.366	0.198	7.59202e-07	1
igf2bp2b	4.73159e-11	0.315415	0.465	0.289	8.39716e-07	1
gorasp2	5.43899e-11	0.273266	0.406	0.235	9.65257e-07	1
hnrpdl	6.02605e-11	0.341223	0.736	0.598	1.06944e-06	1
capza1b	6.56202e-11	0.289112	0.776	0.639	1.16456e-06	1
bcl2l10	6.95609e-11	0.392742	0.413	0.25	1.2345e-06	1
pdk2a	7.05823e-11	0.282327	0.571	0.369	1.25262e-06	1
cd99	7.96004e-11	0.297559	0.311	0.154	1.41267e-06	1
trappc3	8.76287e-11	0.347854	0.409	0.242	1.55515e-06	1
slc39a7	1.0273e-10	0.353043	0.433	0.264	1.82314e-06	1
vdrb	1.18427e-10	0.284351	0.378	0.212	2.10172e-06	1
bet1l	1.19046e-10	0.268888	0.354	0.192	2.11272e-06	1
erp44	1.20432e-10	0.346915	0.476	0.314	2.13731e-06	1
cdc42bpb	1.61469e-10	0.288461	0.256	0.121	2.86559e-06	1
tln1	2.13577e-10	0.300235	0.402	0.238	3.79036e-06	1
srp14	3.24694e-10	0.333702	0.512	0.353	5.76235e-06	1
scfd1	3.84801e-10	0.278676	0.374	0.215	6.82906e-06	1
gtpbp4	4.23208e-10	0.27183	0.772	0.615	7.51068e-06	1
gorab	5.30504e-10	0.252007	0.252	0.118	9.41486e-06	1
gnmt	7.34689e-10	0.343927	0.287	0.149	1.30385e-05	1
snd1	7.40208e-10	0.314828	0.575	0.426	1.31365e-05	1
pycr1b	7.48648e-10	0.312878	0.299	0.163	1.32863e-05	1
tmem167a	8.55045e-10	0.303741	0.618	0.486	1.51745e-05	1
ogdha	9.33126e-10	0.292666	0.354	0.202	1.65602e-05	1
pdia4	9.53925e-10	0.355459	0.472	0.306	1.69293e-05	1
uso1	1.24329e-09	0.282785	0.268	0.135	2.20646e-05	1
ubald1a	1.92599e-09	0.288031	0.303	0.163	3.41806e-05	1
AL929077.2	1.96838e-09	0.259002	0.374	0.207	3.49328e-05	1
rab13	2.05641e-09	0.328365	0.339	0.197	3.64951e-05	1
si:dkeyp-113d7.1	2.32883e-09	0.303074	0.335	0.195	4.13297e-05	1
tpst1	2.42484e-09	0.258889	0.276	0.14	4.30336e-05	1
aup1	2.76789e-09	0.296979	0.37	0.229	4.91218e-05	1
si:dkey-7j14.61	2.95427e-09	0.27005	0.732	0.574	5.24294e-05	1
srp54	5.54051e-09	0.259136	0.528	0.372	9.83275e-05	1
cd276	5.95034e-09	0.267815	0.319	0.176	0.000105601	1
sec62	5.95956e-09	0.276411	0.37	0.226	0.000105764	1
ppp6c	6.15178e-09	0.282573	0.602	0.459	0.000109176	1
zfand6	6.28411e-09	0.290651	0.37	0.223	0.000111524	1
atoh81	6.46193e-09	0.415187	0.268	0.141	0.00011468	1
mob3a	7.7409e-09	0.299908	0.508	0.353	0.000137378	1
arcn1b	7.83453e-09	0.283366	0.409	0.272	0.000139039	1
golga5	8.31429e-09	0.256692	0.268	0.141	0.000147554	1
manf	9.50424e-09	0.415413	0.461	0.319	0.000168672	1
cmpk	1.29165e-08	0.305256	0.492	0.355	0.00022923	1
mtss1	1.38477e-08	0.27834	0.252	0.133	0.000245755	1
ptbp1b	1.89506e-08	0.267452	0.406	0.254	0.000336316	1
spcs2	2.18836e-08	0.257027	0.618	0.47	0.000388369	1
tmed9	2.84157e-08	0.27039	0.508	0.359	0.000504294	1
stard8	2.93008e-08	0.27118	0.291	0.16	0.000520001	1
ost4	4.6214e-08	0.264575	0.571	0.427	0.000820159	1
unc50	5.09279e-08	0.281829	0.339	0.209	0.000903818	1
klf12a	7.40405e-08	0.253421	0.26	0.136	0.001314	1
atf7ip	7.66209e-08	0.358806	0.591	0.462	0.00135979	1
ENSDARG00000100564	9.59048e-08	0.295422	0.264	0.144	0.00170202	1
krtcap2	1.0249e-07	0.310199	0.539	0.414	0.00181889	1
stk35	2.39151e-07	0.28661	0.413	0.274	0.00424422	1
dnajc3a	2.48695e-07	0.257769	0.315	0.194	0.00441359	1
ilk	2.82339e-07	0.258495	0.406	0.283	0.00501066	1
fam114a2	3.47702e-07	0.257015	0.354	0.23	0.00617067	1
arl1	6.00487e-07	0.266888	0.406	0.286	0.0106568	1
alg5	6.47762e-07	0.258255	0.339	0.22	0.0114958	1
psat1	7.9118e-07	0.435268	0.406	0.284	0.0140411	1
mphosph8	1.22483e-06	0.354795	0.457	0.353	0.021737	1
tp53	4.1484e-06	0.300196	0.382	0.257	0.0736216	1
snx9b	1.8793e-05	0.280728	0.343	0.243	0.333519	1
tars	2.33373e-05	0.307999	0.335	0.232	0.414167	1
gars	7.45803e-05	0.256791	0.398	0.305	1	1
si:dkey-112a7.4	9.28796e-05	0.283269	0.331	0.241	1	1
nfkbiab	0.000903564	0.291479	0.453	0.352	1	1
p4hb	0.00876788	0.342032	0.358	0.304	1	1
zfp36l1b	9.52366e-118	2.10848	0.983	0.45	1.69016e-113	2	Cluster 10
trib31	1.42313e-105	1.63914	0.965	0.47	2.52563e-101	2
serpine11	8.36303e-96	2.06538	0.917	0.373	1.48419e-91	2
timp2b	6.50435e-84	1.54235	0.633	0.146	1.15433e-79	2
zgc:158343	3.74141e-80	1.83	0.961	0.569	6.63988e-76	2
mvp	2.65821e-75	1.29199	0.825	0.335	4.71752e-71	2
rasgef1bb	5.8377e-75	0.974158	0.786	0.257	1.03602e-70	2
si:busm1-57f23.11	5.30703e-74	1.56271	0.594	0.144	9.41839e-70	2
inhbaa1	1.11092e-71	1.41957	0.498	0.094	1.97154e-67	2
mbd2	6.47972e-70	1.02859	0.541	0.124	1.14996e-65	2
tgif1	5.78553e-69	1.22	0.79	0.318	1.02676e-64	2
fam107b	6.42841e-66	1.15206	0.672	0.217	1.14085e-61	2
loxl2a1	8.13016e-65	1.06108	0.594	0.163	1.44286e-60	2
angptl4	8.7189e-65	1.26195	0.965	0.619	1.54734e-60	2
chac11	4.37185e-63	1.36401	0.956	0.652	7.75873e-59	2
col1a21	1.02347e-62	0.744567	0.843	0.294	1.81635e-58	2
cnn2	2.43633e-62	1.10709	0.825	0.419	4.32376e-58	2
tpm4a1	4.19608e-62	1.06268	0.93	0.503	7.44679e-58	2
snai1a1	6.87747e-61	1.08108	0.886	0.459	1.22055e-56	2
atf5b	4.32503e-60	0.975809	0.576	0.16	7.67563e-56	2
atf4b1	5.27242e-60	0.779479	0.996	0.881	9.35696e-56	2
maff	6.06706e-60	0.909593	0.9	0.521	1.07672e-55	2
rhpn2	1.30487e-59	0.853553	0.389	0.067	2.31575e-55	2
btbd6a	3.23401e-59	0.92784	0.515	0.125	5.73939e-55	2
sdc41	4.40221e-59	0.825928	0.996	0.904	7.8126e-55	2
rhoab1	1.04709e-58	1.08826	0.952	0.717	1.85827e-54	2
slc3a2b	6.52584e-58	1.03326	0.908	0.538	1.15814e-53	2
ms4a17a.111	3.11691e-57	0.902707	0.686	0.23	5.53159e-53	2
gadd45ab	9.87064e-57	0.985694	0.642	0.204	1.75174e-52	2
dusp5	1.22228e-55	1.08662	0.563	0.157	2.16918e-51	2
sesn2	2.77041e-55	0.807537	0.441	0.094	4.91665e-51	2
ENSDARG00000091111	1.21103e-54	0.993742	0.782	0.371	2.14921e-50	2
yap11	4.06619e-53	0.889105	0.808	0.403	7.21626e-49	2
cebpg	2.0635e-52	0.830172	0.769	0.359	3.6621e-48	2
amotl2b	5.22671e-52	0.843448	0.428	0.094	9.27583e-48	2
midn1	6.60928e-52	0.920264	0.834	0.409	1.17295e-47	2
cbx7a	1.48693e-51	0.941895	0.956	0.643	2.63885e-47	2
zfand5a	2.31187e-51	1.02781	0.782	0.381	4.10288e-47	2
klf12a1	2.62658e-50	0.826687	0.463	0.116	4.6614e-46	2
pim1	3.32311e-50	1.07291	0.852	0.456	5.89752e-46	2
gtpbp1	3.33769e-50	1.10071	0.463	0.12	5.92341e-46	2
CABZ01081462.1	1.35366e-49	0.537835	0.297	0.043	2.40234e-45	2
twist1b1	6.79792e-49	0.843216	0.594	0.186	1.20643e-44	2
si:ch211-178n15.1	5.62152e-48	0.645965	0.424	0.096	9.97652e-44	2
xbp11	1.45241e-47	0.751411	0.987	0.851	2.5776e-43	2
nupr1	2.42209e-47	1.17032	0.629	0.24	4.29849e-43	2
slc25a32a	3.69712e-46	0.754303	0.52	0.156	6.56128e-42	2
ENSDARG00000028618	9.24672e-46	1.17625	0.843	0.497	1.64101e-41	2
btg1	2.99275e-45	0.795263	0.939	0.759	5.31124e-41	2
hspa8	2.42541e-44	0.36234	1	1	4.30438e-40	2
tfe3a	3.68131e-44	0.6101	0.384	0.087	6.53322e-40	2
actb11	7.10183e-44	0.740932	0.996	0.982	1.26036e-39	2
sdcbp2	1.12775e-42	0.686441	0.943	0.778	2.00141e-38	2
cdkn1bb	1.51487e-42	0.73237	0.869	0.536	2.68844e-38	2
prelid3b	1.95332e-41	0.683471	0.952	0.702	3.46655e-37	2
arhgap42a	3.67643e-41	0.669684	0.437	0.119	6.52456e-37	2
irf2bp2b	2.53979e-40	0.752125	0.86	0.527	4.50736e-36	2
lepa	5.15957e-40	0.986277	0.437	0.119	9.15669e-36	2
p4ha21	5.39779e-40	0.757211	0.668	0.29	9.57946e-36	2
creb3l3l	3.84647e-39	0.75442	0.664	0.307	6.82633e-35	2
mfap21	4.55475e-39	0.634713	0.834	0.389	8.08332e-35	2
grinab	4.66793e-39	0.65856	0.852	0.57	8.28418e-35	2
cnn3a1	1.00698e-38	0.750833	0.869	0.547	1.78709e-34	2
ddit3	1.75313e-38	0.66761	0.502	0.165	3.11127e-34	2
rbms1a1	1.58721e-37	0.737285	0.524	0.19	2.81681e-33	2
zgc:1627301	4.23325e-37	0.773177	0.983	0.781	7.51274e-33	2
lhfp1	5.31128e-37	0.797634	0.493	0.171	9.42592e-33	2
tnfaip6	1.02982e-36	0.967525	0.441	0.135	1.82762e-32	2
si:ch73-335l21.41	2.02522e-36	0.82232	0.974	0.743	3.59415e-32	2
krt81	4.84285e-36	0.561616	1	0.795	8.5946e-32	2
ptgs2a	5.72333e-36	1.40994	0.328	0.076	1.01572e-31	2
twist1a1	1.23143e-35	1.08103	0.681	0.313	2.18542e-31	2
flna	1.92152e-35	0.734933	0.476	0.161	3.41013e-31	2
pmp22b	2.6275e-35	1.16029	0.886	0.612	4.66303e-31	2
ier5	3.57067e-35	0.652933	0.856	0.531	6.33687e-31	2
nsa22	5.40799e-35	0.460772	0.996	0.934	9.59755e-31	2
rnd3a1	4.55275e-34	0.624437	0.533	0.191	8.07976e-30	2
fstl1b1	4.66518e-34	0.589823	0.817	0.458	8.2793e-30	2
ms4a17a.91	5.83302e-34	0.688255	0.502	0.174	1.03519e-29	2
krt181	9.32215e-34	0.459831	0.983	0.658	1.6544e-29	2
meox11	9.51594e-34	0.824716	0.463	0.155	1.68879e-29	2
bcar1	1.54016e-33	0.455227	0.284	0.06	2.73333e-29	2
chmp4ba	3.3177e-33	0.737232	0.664	0.335	5.88792e-29	2
rac1a	7.56709e-33	0.673102	0.764	0.475	1.34293e-28	2
si:dkey-7j14.62	9.80739e-33	0.541732	0.886	0.56	1.74052e-28	2
mthfd21	1.44853e-32	0.791386	0.485	0.184	2.5707e-28	2
sat1a.21	1.70298e-32	0.756749	0.869	0.568	3.02228e-28	2
si:dkey-79d12.5	3.58589e-32	0.484841	0.323	0.082	6.36388e-28	2
mych1	4.56084e-32	0.715186	0.568	0.232	8.09412e-28	2
col5a11	4.8517e-32	0.533029	0.598	0.232	8.61031e-28	2
zgc:77849	5.63512e-32	0.602454	0.799	0.494	1.00006e-27	2
lmna	6.01165e-32	0.60325	0.445	0.146	1.06689e-27	2
zgc:859751	8.97848e-32	0.662014	0.694	0.347	1.59341e-27	2
uck2b1	9.13423e-32	0.619376	0.729	0.39	1.62105e-27	2
ctdsp2	1.38782e-31	0.595071	0.79	0.463	2.46296e-27	2
ecrg4a1	3.0978e-31	0.643838	0.55	0.214	5.49766e-27	2
CU638870.1	3.4633e-31	0.523999	0.336	0.091	6.14632e-27	2
foxo1a	4.43902e-31	0.555321	0.393	0.123	7.87793e-27	2
rgl1	8.66596e-31	0.58762	0.48	0.176	1.53795e-26	2
glipr2l1	7.57874e-30	0.874607	0.323	0.087	1.345e-25	2
grb10b1	1.2134e-29	0.616359	0.424	0.143	2.15342e-25	2
msna1	1.78167e-29	0.475411	0.969	0.774	3.16192e-25	2
nfil3	1.91149e-29	0.694753	0.48	0.187	3.39232e-25	2
prrx1a1	2.61707e-29	0.75984	0.515	0.207	4.64452e-25	2
s1pr5a1	3.46385e-29	0.599442	0.279	0.065	6.1473e-25	2
sec61g1	3.84077e-29	0.404863	1	0.977	6.81622e-25	2
tars1	4.13141e-29	0.771952	0.502	0.215	7.332e-25	2
actb21	6.44826e-29	0.383423	1	1	1.14437e-24	2
mafba	2.23335e-28	0.71912	0.332	0.095	3.96353e-24	2
tgfbi1	2.7154e-28	0.578572	0.498	0.187	4.81903e-24	2
higd1a1	3.86782e-28	0.779451	0.76	0.494	6.86423e-24	2
cebpb1	6.09044e-28	0.630164	0.917	0.618	1.08087e-23	2
gadd45ba	6.1994e-28	0.714221	0.913	0.651	1.10021e-23	2
hsp90ab1	1.04679e-27	0.314596	1	0.995	1.85773e-23	2
klf2a1	1.47079e-27	1.1235	0.371	0.121	2.61021e-23	2
si:ch211-147a11.3	1.56361e-27	0.480634	0.432	0.152	2.77494e-23	2
emid11	3.47549e-27	0.715436	0.349	0.107	6.16795e-23	2
rfx1b	4.6265e-27	0.537414	0.397	0.136	8.21064e-23	2
rpl3	7.44226e-27	0.265383	1	0.996	1.32078e-22	2
mat2aa	2.27769e-26	0.629457	0.397	0.145	4.04221e-22	2
zgc:776501	2.76249e-26	0.464571	0.948	0.776	4.90259e-22	2
ramp21	3.91487e-26	0.578075	0.38	0.127	6.94771e-22	2
ENSDARG000001005641	4.5138e-26	0.599059	0.38	0.133	8.01065e-22	2
ugdh1	2.85084e-25	0.773109	0.559	0.27	5.05938e-21	2
cyr611	4.18351e-25	0.673641	0.686	0.368	7.42447e-21	2
col5a2a1	5.77765e-25	0.439091	0.332	0.1	1.02536e-20	2
klf6a1	8.96362e-25	0.51123	0.93	0.711	1.59077e-20	2
col1a1b1	9.72814e-25	0.37759	0.489	0.19	1.72645e-20	2
pdk2a1	1.78122e-24	0.571823	0.664	0.361	3.16112e-20	2
rab40b	2.50015e-24	0.463006	0.279	0.078	4.43701e-20	2
zgc:174888	3.816e-24	0.449779	0.253	0.066	6.77225e-20	2
sirt1	9.16921e-24	0.48976	0.502	0.23	1.62726e-19	2
nfil3-5	9.87081e-24	0.527635	0.472	0.2	1.75177e-19	2
twistnb	1.11133e-23	0.475656	0.358	0.125	1.97227e-19	2
slc7a3a	1.2253e-23	0.393077	0.293	0.088	2.17453e-19	2
myo1ea1	1.3911e-23	0.443513	0.376	0.128	2.46879e-19	2
cbsb	1.63225e-23	0.596319	0.293	0.09	2.89675e-19	2
cdc42ep5	4.2361e-23	0.467561	0.38	0.143	7.51781e-19	2
f3b1	4.73489e-23	0.615701	0.603	0.3	8.40301e-19	2
mknk2b1	5.22393e-23	0.636267	0.869	0.683	9.27092e-19	2
otud5a	1.70484e-22	0.533242	0.424	0.18	3.02557e-18	2
vimp	1.94811e-22	0.512242	0.41	0.168	3.45732e-18	2
jak1	2.22902e-22	0.494781	0.528	0.261	3.95584e-18	2
si:dkey-23i12.7	2.4456e-22	0.768288	0.472	0.207	4.34021e-18	2
metrnl	3.9066e-22	0.613938	0.537	0.275	6.93304e-18	2
hspa5	4.29045e-22	0.721464	0.956	0.884	7.61426e-18	2
tpm31	4.43213e-22	0.485667	0.886	0.71	7.8657e-18	2
nck1b	4.68118e-22	0.600744	0.581	0.33	8.30769e-18	2
foxp41	6.24649e-22	0.471012	0.581	0.274	1.10856e-17	2
map1lc3a	6.67343e-22	0.559408	0.664	0.403	1.18433e-17	2
mcl1a1	9.73014e-22	0.408095	0.983	0.869	1.72681e-17	2
rps261	1.29541e-21	0.255269	1	0.986	2.29896e-17	2
ENSDARG00000040971	1.47589e-21	0.436997	0.886	0.744	2.61926e-17	2
dkc1	1.93828e-21	0.533847	0.463	0.214	3.43987e-17	2
fosl2	2.1138e-21	0.507432	0.507	0.234	3.75136e-17	2
alas1	2.91115e-21	0.670985	0.594	0.328	5.16642e-17	2
si:dkey-42i9.4	3.13135e-21	0.47222	0.843	0.634	5.55721e-17	2
sparc1	4.08875e-21	0.449196	0.939	0.712	7.2563e-17	2
rbp51	8.4311e-21	0.442188	0.406	0.158	1.49627e-16	2
wdr43	9.61976e-21	0.546749	0.45	0.21	1.70722e-16	2
limk2	1.34157e-20	0.36806	0.258	0.076	2.38088e-16	2
fosl1a1	1.51819e-20	0.472438	0.882	0.622	2.69434e-16	2
eef1b2	1.59846e-20	0.280237	1	0.986	2.8368e-16	2
eif5	4.3597e-20	0.448368	0.773	0.551	7.73716e-16	2
herpud1	6.21495e-20	0.518834	0.624	0.366	1.10297e-15	2
nars	6.44947e-20	0.583946	0.467	0.238	1.14459e-15	2
pdlim1	7.98193e-20	0.543664	0.389	0.164	1.41655e-15	2
psat11	1.73852e-19	0.632776	0.52	0.273	3.08536e-15	2
hspa9	2.90454e-19	0.480574	0.69	0.44	5.15469e-15	2
ncl	3.03323e-19	0.500533	0.821	0.645	5.38307e-15	2
pim31	3.47646e-19	0.518338	0.734	0.439	6.16968e-15	2
ssr41	6.49857e-19	0.411321	0.934	0.855	1.1533e-14	2
rpz2	6.84262e-19	0.449916	0.489	0.244	1.21436e-14	2
ppdpfb	6.88744e-19	0.37499	0.991	0.985	1.22231e-14	2
CR383676.11	7.9647e-19	0.259505	1	0.994	1.4135e-14	2
mxra8b1	9.069e-19	0.405877	0.459	0.195	1.60948e-14	2
stat1a	9.45622e-19	0.466903	0.48	0.236	1.6782e-14	2
hivep11	1.25729e-18	0.402325	0.323	0.12	2.23131e-14	2
yars	1.59423e-18	0.472508	0.367	0.155	2.82927e-14	2
hs6st2	1.65185e-18	0.339083	0.284	0.097	2.93154e-14	2
gadd45bb1	1.91938e-18	0.685734	0.686	0.441	3.40633e-14	2
map3k14a	2.75168e-18	0.392588	0.358	0.144	4.8834e-14	2
fhl3a	2.89089e-18	0.37316	0.271	0.089	5.13046e-14	2
zgc:100829	3.06053e-18	0.535351	0.415	0.198	5.43152e-14	2
pnrc21	3.16717e-18	0.356696	0.983	0.928	5.62078e-14	2
gpia	4.45916e-18	0.610637	0.502	0.272	7.91367e-14	2
srpr1	4.53486e-18	0.49724	0.493	0.263	8.04802e-14	2
dvl2	5.16223e-18	0.452497	0.402	0.185	9.16141e-14	2
eif2s3	5.29591e-18	0.347326	0.943	0.823	9.39865e-14	2
errfi1b	5.31406e-18	0.522952	0.559	0.304	9.43087e-14	2
myl9b2	7.92683e-18	0.385505	0.817	0.53	1.40677e-13	2
tax1bp1b	8.66232e-18	0.472022	0.59	0.365	1.5373e-13	2
rassf1	9.65002e-18	0.390254	0.371	0.155	1.71259e-13	2
igfbp1a1	1.04838e-17	1.04601	0.397	0.181	1.86057e-13	2
eif3ea	1.05099e-17	0.344755	0.926	0.837	1.86519e-13	2
anxa13	1.09892e-17	0.438316	0.738	0.511	1.95025e-13	2
vps37a	1.22512e-17	0.442275	0.485	0.25	2.17421e-13	2
hyou1	1.40446e-17	0.539055	0.511	0.276	2.4925e-13	2
ahnak	1.79527e-17	0.529689	0.432	0.219	3.18607e-13	2
eva1ba	2.01595e-17	0.511512	0.288	0.107	3.57771e-13	2
ldlrad4a	2.18484e-17	0.346329	0.262	0.087	3.87744e-13	2
ddx49	2.6249e-17	0.389574	0.279	0.101	4.65842e-13	2
net1	3.10922e-17	0.626749	0.646	0.418	5.51794e-13	2
serp11	3.23432e-17	0.455885	0.603	0.368	5.73994e-13	2
sec61b1	3.36394e-17	0.309768	0.948	0.817	5.96998e-13	2
foxo4	3.46638e-17	0.339406	0.389	0.169	6.15179e-13	2
cdh111	3.86203e-17	0.382007	0.55	0.281	6.85395e-13	2
elovl1b1	5.03924e-17	0.447282	0.69	0.457	8.94314e-13	2
rsl24d11	7.27476e-17	0.290933	0.974	0.924	1.29105e-12	2
tgfb1a	7.43387e-17	0.463888	0.31	0.122	1.31929e-12	2
mmp14a1	9.68838e-17	0.387423	0.389	0.168	1.7194e-12	2
gpc4	1.455e-16	0.423683	0.432	0.21	2.58219e-12	2
perp	1.89044e-16	0.397385	0.485	0.251	3.35497e-12	2
fstb	2.2034e-16	0.810773	0.279	0.103	3.91037e-12	2
ctgfa1	6.85447e-16	0.773439	0.555	0.315	1.21646e-11	2
rab18b	8.67845e-16	0.426268	0.397	0.19	1.54016e-11	2
siah1	1.08439e-15	0.413696	0.428	0.222	1.92446e-11	2
usp36	1.08456e-15	0.429947	0.358	0.164	1.92476e-11	2
smad3a	1.55106e-15	0.351281	0.332	0.136	2.75267e-11	2
nop53	1.76579e-15	0.399045	0.825	0.666	3.13374e-11	2
tnfrsf1a	1.90053e-15	0.421901	0.415	0.204	3.37288e-11	2
rpl22l1	2.13317e-15	0.288219	0.983	0.921	3.78574e-11	2
myl12.11	2.16572e-15	0.314981	0.961	0.931	3.84351e-11	2
thbs3a1	2.49069e-15	0.441768	0.275	0.1	4.42022e-11	2
mdka2	3.19205e-15	0.475214	0.742	0.504	5.66494e-11	2
rpl7l1	3.61249e-15	0.459714	0.459	0.253	6.41108e-11	2
col11a1b	5.00782e-15	0.340168	0.266	0.096	8.88739e-11	2
arrdc3a1	6.93616e-15	0.477694	0.603	0.377	1.23096e-10	2
npm1a	9.70633e-15	0.580797	0.594	0.374	1.72258e-10	2
cars	1.22106e-14	0.364054	0.275	0.109	2.16702e-10	2
aars	1.53226e-14	0.453338	0.415	0.221	2.7193e-10	2
pdgfab	1.64212e-14	0.513803	0.271	0.104	2.91426e-10	2
cd3eap	1.67615e-14	0.359	0.314	0.136	2.97466e-10	2
klf7a	2.4155e-14	0.440609	0.367	0.173	4.28679e-10	2
edf1	2.53661e-14	0.333187	0.908	0.8	4.50173e-10	2
si:ch1073-456m8.1	2.65783e-14	0.445039	0.362	0.176	4.71686e-10	2
si:dkey-177p2.6	2.85437e-14	0.639296	0.616	0.431	5.06565e-10	2
pdcd61	2.95822e-14	0.620877	0.668	0.471	5.24995e-10	2
raf1b	3.38481e-14	0.340746	0.314	0.136	6.00702e-10	2
cd81a1	3.88421e-14	0.288765	0.983	0.928	6.8933e-10	2
colec121	4.97779e-14	0.268805	0.393	0.175	8.83409e-10	2
prnprs3	5.03592e-14	0.439528	0.524	0.317	8.93725e-10	2
ndel1b	5.88982e-14	0.396054	0.275	0.112	1.04527e-09	2
lrp10	7.63614e-14	0.333708	0.293	0.122	1.35519e-09	2
ntd51	1.07893e-13	0.53469	0.406	0.2	1.91478e-09	2
spry41	1.2476e-13	0.45601	0.419	0.221	2.21411e-09	2
zfand5b	1.43849e-13	0.45432	0.646	0.464	2.55288e-09	2
csnk1db	1.699e-13	0.45156	0.585	0.409	3.01521e-09	2
tcf121	1.82989e-13	0.409319	0.555	0.345	3.24751e-09	2
si:ch211-213a13.1	1.85416e-13	0.374819	0.293	0.124	3.29058e-09	2
wipi1	2.40114e-13	0.345779	0.288	0.123	4.2613e-09	2
hars	2.59711e-13	0.413911	0.476	0.274	4.60908e-09	2
timp2a1	2.88279e-13	0.487003	0.476	0.274	5.11609e-09	2
brd4	4.05335e-13	0.358462	0.297	0.132	7.19349e-09	2
ociad21	4.05656e-13	0.341327	0.271	0.107	7.19918e-09	2
hsp90b11	4.34886e-13	0.574033	0.786	0.648	7.71793e-09	2
FTL (1 of many)	4.62455e-13	0.28491	0.983	0.959	8.20719e-09	2
igfbp5b1	6.42454e-13	0.58439	0.297	0.129	1.14016e-08	2
rrs1	7.27399e-13	0.392249	0.288	0.125	1.29091e-08	2
rfx2	7.37133e-13	0.395919	0.279	0.118	1.30819e-08	2
si:ch211-286o17.11	8.46506e-13	0.492667	0.476	0.267	1.50229e-08	2
gulp1a1	1.04e-12	0.345154	0.328	0.145	1.84569e-08	2
elmsan1b	1.09539e-12	0.408124	0.314	0.146	1.94399e-08	2
dedd1	1.13235e-12	0.395791	0.498	0.298	2.00957e-08	2
tp531	1.3605e-12	0.419204	0.45	0.251	2.41448e-08	2
twist21	2.19068e-12	0.328214	0.262	0.104	3.8878e-08	2
palld1	2.38288e-12	0.411457	0.52	0.288	4.22889e-08	2
tob1b	2.80752e-12	0.428506	0.694	0.521	4.9825e-08	2
bzw1b	2.81188e-12	0.515289	0.607	0.43	4.99025e-08	2
tmem115	2.98071e-12	0.342464	0.445	0.254	5.28987e-08	2
ccdc801	3.36119e-12	0.472288	0.332	0.159	5.96511e-08	2
tmem1761	3.5715e-12	0.312093	0.563	0.346	6.33834e-08	2
sars	4.33858e-12	0.446658	0.437	0.262	7.69968e-08	2
si:dkey-6n21.12	5.8322e-12	0.331157	0.345	0.172	1.03504e-07	2
gtpbp41	6.64205e-12	0.353701	0.755	0.619	1.17876e-07	2
tdh	7.11279e-12	0.351934	0.616	0.42	1.26231e-07	2
anxa11a1	7.69432e-12	0.468209	0.664	0.497	1.36551e-07	2
reep3b	1.08079e-11	0.374936	0.415	0.225	1.91807e-07	2
eif3jb	1.1041e-11	0.477412	0.524	0.344	1.95944e-07	2
ssr31	1.12818e-11	0.377597	0.812	0.753	2.00217e-07	2
ralab	1.13586e-11	0.335941	0.306	0.144	2.01581e-07	2
cdca4	1.1566e-11	0.376755	0.489	0.309	2.05263e-07	2
isca1	2.18329e-11	0.384488	0.463	0.286	3.87469e-07	2
actn11	2.71982e-11	0.400876	0.288	0.133	4.82687e-07	2
rhbdd1	3.2189e-11	0.418075	0.572	0.394	5.71258e-07	2
akap12b	4.80314e-11	0.395126	0.314	0.155	8.52414e-07	2
hagh	5.65784e-11	0.41052	0.279	0.133	1.0041e-06	2
irf9	6.2131e-11	0.333902	0.345	0.179	1.10264e-06	2
cish	6.30728e-11	0.292333	0.371	0.193	1.11935e-06	2
CU693368.2	6.62695e-11	0.431991	0.397	0.228	1.17608e-06	2
ENSDARG00000070174	6.66206e-11	0.331677	0.258	0.113	1.18232e-06	2
slc25a24	7.49652e-11	0.347279	0.262	0.121	1.33041e-06	2
mob3c	9.17515e-11	0.280675	0.266	0.119	1.62831e-06	2
ctsk1	1.06121e-10	0.277664	0.288	0.13	1.88333e-06	2
bmp51	1.11441e-10	0.45054	0.314	0.15	1.97774e-06	2
eif3m	1.54303e-10	0.263261	0.9	0.845	2.73842e-06	2
dnajc3a1	1.88223e-10	0.318668	0.358	0.191	3.34039e-06	2
phlda31	2.0451e-10	0.380252	0.349	0.182	3.62944e-06	2
hmga1a	2.05136e-10	0.363193	0.882	0.802	3.64054e-06	2
hmgcrb	2.46763e-10	0.300824	0.301	0.152	4.37931e-06	2
btg3	2.54505e-10	0.341297	0.362	0.193	4.5167e-06	2
ENSDARG00000016188	2.64041e-10	0.287364	0.275	0.129	4.68593e-06	2
plk2b	2.65352e-10	0.542912	0.275	0.132	4.70921e-06	2
mak16	3.09666e-10	0.353475	0.336	0.181	5.49564e-06	2
nccrp1	5.25584e-10	0.476925	0.41	0.249	9.32753e-06	2
plpp31	5.48126e-10	0.344667	0.323	0.164	9.7276e-06	2
zgc:91976	5.56896e-10	0.275837	0.253	0.117	9.88324e-06	2
acin1a	6.63143e-10	0.315311	0.725	0.592	1.17688e-05	2
nop56	6.88282e-10	0.446458	0.537	0.386	1.22149e-05	2
lrrc591	6.95346e-10	0.344757	0.493	0.314	1.23403e-05	2
prrx1b1	7.11191e-10	0.301469	0.275	0.127	1.26215e-05	2
rnf25	7.14094e-10	0.303249	0.297	0.15	1.2673e-05	2
ENSDARG00000074663	8.20308e-10	0.30612	0.306	0.156	1.4558e-05	2
bet1l1	8.29864e-10	0.317098	0.354	0.194	1.47276e-05	2
eif61	8.848e-10	0.34066	0.581	0.42	1.57025e-05	2
arhgef1b	8.85518e-10	0.557553	0.389	0.236	1.57153e-05	2
b4galt6	9.31235e-10	0.31434	0.341	0.183	1.65266e-05	2
rras	1.00075e-09	0.320331	0.406	0.246	1.77604e-05	2
ppm1k	1.04559e-09	0.347803	0.358	0.204	1.85561e-05	2
pdap1b	1.27953e-09	0.345878	0.441	0.271	2.27079e-05	2
junbb1	1.38844e-09	0.306785	0.459	0.275	2.46407e-05	2
ssr21	1.51624e-09	0.286322	0.79	0.695	2.69087e-05	2
fibina1	1.65486e-09	0.361616	0.275	0.127	2.93688e-05	2
s100v21	1.78311e-09	0.263821	0.415	0.239	3.16448e-05	2
cct6a	1.88191e-09	0.279033	0.716	0.57	3.33983e-05	2
il6st	2.0868e-09	0.303885	0.288	0.146	3.70345e-05	2
rab6a1	2.22552e-09	0.330974	0.463	0.298	3.94963e-05	2
nop58	2.33252e-09	0.367121	0.459	0.288	4.13952e-05	2
casp9	2.35214e-09	0.291554	0.306	0.157	4.17433e-05	2
igf2b1	2.39506e-09	0.367407	0.349	0.188	4.25051e-05	2
il13ra1	2.76125e-09	0.335915	0.297	0.152	4.90038e-05	2
zgc:123105	2.88593e-09	0.288252	0.349	0.192	5.12166e-05	2
ifrd1	2.96833e-09	0.308702	0.603	0.446	5.2679e-05	2
ube2d2l	3.2151e-09	0.370593	0.31	0.168	5.70584e-05	2
gabpa	3.44391e-09	0.30786	0.389	0.225	6.1119e-05	2
sec24a	3.47528e-09	0.273056	0.314	0.167	6.16758e-05	2
ing3	3.7698e-09	0.312002	0.288	0.15	6.69026e-05	2
atf6	3.92187e-09	0.36552	0.371	0.225	6.96015e-05	2
ppp6c1	6.11071e-09	0.303884	0.611	0.459	0.000108447	2
ctsla	6.22036e-09	0.319498	0.878	0.769	0.000110393	2
sh3bp5la	7.97756e-09	0.255901	0.271	0.135	0.000141578	2
brdt	9.42923e-09	0.308974	0.45	0.292	0.000167341	2
cirbpb	1.09693e-08	0.258031	0.983	0.975	0.000194672	2
sec23b	1.14363e-08	0.281745	0.332	0.185	0.00020296	2
pdia32	1.29039e-08	0.404895	0.79	0.738	0.000229005	2
slc43a1a1	1.45103e-08	0.306157	0.319	0.176	0.000257515	2
zfp36l21	1.54928e-08	0.267728	0.336	0.185	0.000274951	2
pno1	1.78625e-08	0.279701	0.563	0.416	0.000317006	2
cd991	1.89516e-08	0.362465	0.293	0.158	0.000336334	2
nrbf2b	1.92718e-08	0.280565	0.262	0.134	0.000342017	2
sec61a11	1.95803e-08	0.292901	0.751	0.657	0.000347491	2
ankrd12	1.97594e-08	0.336299	0.389	0.237	0.00035067	2
pho	2.03989e-08	0.289874	0.253	0.123	0.000362019	2
hiat1b	2.24229e-08	0.291709	0.384	0.239	0.000397938	2
sept101	2.53493e-08	0.258444	0.603	0.454	0.000449874	2
ddx21	2.68272e-08	0.352051	0.437	0.286	0.000476103	2
bcl6ab1	2.72468e-08	0.311513	0.45	0.285	0.000483548	2
etf1b	3.0882e-08	0.294451	0.598	0.464	0.000548062	2
rbm28	5.05532e-08	0.325566	0.354	0.212	0.000897167	2
ip6k2b	5.41538e-08	0.32908	0.371	0.224	0.000961067	2
hspa4a1	6.56386e-08	0.439828	0.834	0.718	0.00116489	2
zmp:00000011671	6.93535e-08	0.281814	0.428	0.269	0.00123082	2
bada	7.70198e-08	0.332495	0.384	0.246	0.00136687	2
pleca	1.00343e-07	0.374848	0.349	0.209	0.00178078	2
bud31	1.07282e-07	0.329225	0.642	0.535	0.00190393	2
clu	1.54324e-07	0.613944	0.262	0.142	0.00273878	2
wls1	1.69484e-07	0.283362	0.541	0.389	0.00300783	2
add3a1	1.73384e-07	0.333091	0.328	0.194	0.00307705	2
tagln21	2.30771e-07	0.288674	0.48	0.314	0.0040955	2
ilk1	2.32904e-07	0.258934	0.419	0.283	0.00413335	2
baxa.1	3.03222e-07	0.293261	0.384	0.257	0.00538128	2
pbx1a1	3.04912e-07	0.263247	0.293	0.162	0.00541128	2
manf1	3.67704e-07	0.306329	0.463	0.32	0.00652564	2
ptp4a1	4.27683e-07	0.255767	0.856	0.78	0.0075901	2
sox11a	4.34026e-07	0.515779	0.393	0.26	0.00770267	2
rbms2b	5.26374e-07	0.27761	0.319	0.191	0.00934155	2
bcl2l101	5.60612e-07	0.343859	0.384	0.254	0.00994918	2
arcn1a1	5.88234e-07	0.305752	0.432	0.294	0.0104394	2
CR855337.11	6.09332e-07	0.27003	0.284	0.155	0.0108138	2
tmem176l.1	6.77744e-07	0.325745	0.485	0.347	0.0120279	2
cyp26b11	6.87758e-07	0.596947	0.389	0.255	0.0122056	2
gars1	9.78268e-07	0.334204	0.419	0.304	0.0173613	2
cxcl12a1	1.08446e-06	0.454571	0.31	0.181	0.019246	2
srprb	1.27847e-06	0.27853	0.437	0.311	0.0226891	2
tsc22d31	1.46351e-06	0.340094	0.555	0.413	0.025973	2
fscn1a	1.50505e-06	0.27609	0.384	0.244	0.0267101	2
prelid1a	1.74031e-06	0.290743	0.598	0.491	0.0308852	2
isg20	1.85132e-06	0.285664	0.336	0.212	0.0328553	2
fam60al	2.04038e-06	0.293707	0.406	0.282	0.0362107	2
znf395b	2.15321e-06	0.258369	0.284	0.166	0.038213	2
ier2a1	2.52069e-06	0.343745	0.45	0.331	0.0447348	2
reep5	2.58808e-06	0.282654	0.764	0.672	0.0459306	2
fzr1a	2.72068e-06	0.250026	0.297	0.182	0.0482839	2
iqsec1b1	3.11477e-06	0.32166	0.354	0.233	0.0552779	2
fbl	3.23202e-06	0.322056	0.432	0.31	0.0573587	2
cdc40	3.28448e-06	0.271029	0.288	0.177	0.0582897	2
abce1	3.40501e-06	0.28686	0.393	0.281	0.0604288	2
letm2	3.62657e-06	0.250724	0.275	0.168	0.0643608	2
si:ch211-217k17.7	3.83144e-06	0.255422	0.262	0.154	0.0679966	2
klf7b	3.90545e-06	0.274309	0.332	0.21	0.06931	2
rbbp6	4.33681e-06	0.268284	0.293	0.18	0.0769653	2
matn4	4.64328e-06	0.531602	0.271	0.159	0.0824042	2
rbfox11	4.67547e-06	0.284514	0.284	0.172	0.0829755	2
atf11	4.91038e-06	0.292366	0.437	0.322	0.0871445	2
rnf185	5.7044e-06	0.25332	0.428	0.31	0.101236	2
gnaia	6.25047e-06	0.255991	0.306	0.195	0.110927	2
fgfrl1a1	6.58915e-06	0.264084	0.354	0.224	0.116938	2
her91	6.62921e-06	0.297024	0.664	0.518	0.117649	2
gclm	8.00402e-06	0.356322	0.266	0.166	0.142047	2
pmpcb	9.75629e-06	0.272761	0.271	0.166	0.173145	2
ppp1cab	1.04451e-05	0.286493	0.441	0.333	0.18537	2
mycb1	1.06933e-05	0.427091	0.541	0.426	0.189774	2
h1f01	1.28512e-05	0.340911	0.838	0.769	0.228069	2
eif4a1a	1.81227e-05	0.308453	0.533	0.425	0.321624	2
zgc:111986	1.97201e-05	0.308154	0.559	0.487	0.349973	2
angptl71	2.57729e-05	0.470591	0.266	0.161	0.457391	2
mex3b2	2.85737e-05	0.282852	0.362	0.245	0.507097	2
tiparp	3.15859e-05	0.283448	0.354	0.244	0.560555	2
cdv3	4.17176e-05	0.276904	0.472	0.37	0.740362	2
dnm1l	4.36416e-05	0.300315	0.271	0.177	0.774507	2
chordc1a	4.71638e-05	0.268372	0.314	0.212	0.837016	2
tram11	5.19851e-05	0.298252	0.402	0.294	0.922579	2
marcksl1a1	6.68489e-05	0.288185	0.323	0.22	1	2
sox4a.1	7.41207e-05	0.483341	0.397	0.293	1	2
glud1a	7.50567e-05	0.264074	0.341	0.241	1	2
rhoca	0.000132329	0.251748	0.476	0.387	1	2
foxc1b1	0.000184106	0.280964	0.432	0.305	1	2
chchd2	0.000184481	0.259587	0.782	0.691	1	2
mob1a	0.000258244	0.255417	0.389	0.301	1	2
gsna	0.000261174	0.309979	0.428	0.343	1	2
igfbp31	0.000370397	0.328606	0.288	0.196	1	2
ppdpfa	0.000908503	0.251345	0.406	0.317	1	2
gmppb1	0.000976258	0.256933	0.362	0.282	1	2
mapk14a	0.00107199	0.251693	0.253	0.18	1	2
itga51	0.00173131	0.269631	0.275	0.207	1	2
rab10	0.00224602	0.26005	0.406	0.327	1	2
scn4ab	1.59834e-167	1.93218	0.614	0.047	2.83658e-163	3	Cluster 3
sb:cb81	2.34103e-127	1.84421	0.794	0.162	4.15463e-123	3
fabp7a	8.06626e-106	2.11806	0.632	0.108	1.43152e-101	3
clic6	8.40334e-89	0.942733	0.395	0.038	1.49134e-84	3
chl1b	1.4973e-85	0.917222	0.561	0.096	2.65727e-81	3
AL929185.2	2.39468e-72	2.05691	0.535	0.116	4.24984e-68	3
si:ch211-134a4.4	1.79243e-71	1.29157	0.377	0.048	3.18102e-67	3
foxd3	1.38171e-63	1.23835	0.487	0.099	2.45212e-59	3
si:ch211-193l2.7	1.53846e-59	2.39249	0.518	0.135	2.7303e-55	3
grm8a	1.69247e-58	0.606535	0.268	0.027	3.00363e-54	3
slc35c2	2.15885e-58	0.903202	0.399	0.071	3.83131e-54	3
si:ch211-193l2.5	8.19209e-56	1.26178	0.351	0.055	1.45385e-51	3
sash1a	1.71359e-53	0.834341	0.482	0.118	3.0411e-49	3
zeb2a	4.61545e-51	0.933022	0.487	0.126	8.19104e-47	3
tspan12	3.45114e-49	0.483565	0.254	0.03	6.12473e-45	3
CR812832.1	3.05729e-46	0.962997	0.522	0.146	5.42577e-42	3
ngfrb	3.49033e-46	0.687868	0.421	0.099	6.19429e-42	3
her4.4	5.8367e-46	1.03177	0.294	0.046	1.03584e-41	3
si:ch211-137a8.4	5.92996e-43	0.875671	0.623	0.234	1.05239e-38	3
her4.2	2.04331e-42	1.51199	0.386	0.092	3.62626e-38	3
her15.1	1.86974e-40	1.1783	0.544	0.181	3.31823e-36	3
her15.1.1	2.61111e-38	1.24962	0.539	0.189	4.63394e-34	3
her4.2.1	2.98309e-38	1.61991	0.395	0.107	5.29409e-34	3
si:ch211-193l2.4	1.09602e-36	1.05175	0.272	0.05	1.94511e-32	3
si:ch211-193l2.3	2.5914e-31	1.42969	0.259	0.054	4.59896e-27	3
phox2bb	3.51088e-31	0.542515	0.57	0.207	6.23075e-27	3
znf536	3.05335e-30	0.54694	0.425	0.135	5.41879e-26	3
sox10	3.41725e-27	0.610908	0.658	0.341	6.06459e-23	3
tcap	7.68994e-27	1.17533	0.285	0.074	1.36473e-22	3
hoxb5b	3.00793e-25	0.689672	0.526	0.231	5.33817e-21	3
tlx2	4.07935e-24	0.529158	0.333	0.102	7.23962e-20	3
adam8a	5.15528e-24	0.907813	0.373	0.136	9.14907e-20	3
tspan18a	1.64369e-20	0.336566	0.478	0.21	2.91705e-16	3
dhrs3b1	2.44706e-20	0.690368	0.461	0.214	4.34279e-16	3
fabp3	6.28141e-20	0.267348	0.908	0.606	1.11476e-15	3
apex1	3.16581e-19	0.463104	0.395	0.169	5.61836e-15	3
jun	6.07097e-19	0.511786	0.956	0.852	1.07741e-14	3
hmga1a1	1.12843e-18	0.58357	0.908	0.799	2.00263e-14	3
mcm4	5.9117e-18	0.563291	0.377	0.163	1.04915e-13	3
qkia	7.3696e-18	0.538344	0.82	0.653	1.30788e-13	3
rasgef1ba	1.63249e-17	0.570088	0.461	0.229	2.89718e-13	3
gpm6ab	2.07761e-17	0.655925	0.5	0.273	3.68714e-13	3
tuba8l3	7.46414e-17	0.351624	0.715	0.433	1.32466e-12	3
mcm2	1.13424e-16	0.580671	0.32	0.128	2.01293e-12	3
si:ch211-260e23.9	1.46822e-16	0.37604	0.579	0.336	2.60565e-12	3
her61	7.02249e-16	0.721247	0.811	0.615	1.24628e-11	3
cxcl18b1	1.39454e-15	1.08744	0.557	0.336	2.4749e-11	3
gas1b	6.91115e-15	0.477969	0.303	0.123	1.22652e-10	3
mdka3	7.12683e-15	0.708517	0.737	0.505	1.2648e-10	3
hsp70l1	7.69848e-15	0.728338	0.93	0.834	1.36625e-10	3
ybx1	8.53408e-15	0.262076	0.996	0.996	1.51454e-10	3
mcm6	2.8308e-14	0.526775	0.281	0.114	5.02382e-10	3
fstb1	3.42433e-14	0.588211	0.272	0.104	6.07715e-10	3
cirbpb1	3.78869e-14	0.290881	0.991	0.974	6.72379e-10	3
her4.1	5.21874e-14	1.40904	0.254	0.099	9.2617e-10	3
celf2	5.41394e-14	0.330541	0.254	0.098	9.60812e-10	3
maptb	5.61175e-14	0.251569	0.342	0.139	9.95917e-10	3
tle2	7.00367e-14	0.352509	0.263	0.103	1.24294e-09	3
mcm7	1.35346e-13	0.484392	0.382	0.191	2.40198e-09	3
hsp70.11	1.59598e-13	0.58147	0.917	0.847	2.83239e-09	3
hsp70.21	2.77717e-13	0.528044	0.965	0.916	4.92865e-09	3
AL954322.2	5.64159e-13	0.347679	0.259	0.103	1.00121e-08	3
si:dkey-42i9.41	2.28075e-12	0.446572	0.776	0.641	4.04764e-08	3
wbp2	4.69778e-12	0.430291	0.355	0.174	8.33714e-08	3
tmem1762	6.78675e-12	0.673654	0.518	0.351	1.20444e-07	3
cldn12	7.78978e-12	0.29255	0.333	0.158	1.38245e-07	3
hmgb1b	8.05551e-12	0.331926	0.746	0.545	1.42961e-07	3
si:ch1073-291c23.21	9.04426e-12	0.402796	0.368	0.19	1.60509e-07	3
nr2f5	9.48121e-12	0.437389	0.351	0.18	1.68263e-07	3
hmgn2	1.52005e-11	0.431465	0.961	0.934	2.69763e-07	3
khdrbs1a	6.47868e-11	0.3563	0.908	0.886	1.14977e-06	3
tfdp2	8.15417e-11	0.321686	0.329	0.169	1.44712e-06	3
si:ch211-102c2.7	9.41281e-11	0.392471	0.36	0.195	1.67049e-06	3
hsp70.31	1.11209e-10	0.437028	0.987	0.964	1.97363e-06	3
cnn3b	1.39661e-10	0.291765	0.263	0.122	2.47857e-06	3
jdp2b1	2.6856e-10	0.374442	0.798	0.681	4.76614e-06	3
mibp2	2.96076e-10	0.299988	0.947	0.89	5.25445e-06	3
bnip4	1.04564e-09	0.344929	0.36	0.203	1.85571e-05	3
CCT2	1.20525e-09	0.293699	0.803	0.7	2.13896e-05	3
ewsr1b	1.33429e-09	0.319907	0.675	0.527	2.36797e-05	3
acbd7	1.74468e-09	0.301268	0.298	0.148	3.09628e-05	3
itm2ba	1.8151e-09	0.358753	0.605	0.45	3.22126e-05	3
hoxc3a	4.28962e-09	0.266032	0.325	0.172	7.61279e-05	3
hmgn6	4.36684e-09	0.366811	0.864	0.783	7.74984e-05	3
nop581	4.44584e-09	0.384033	0.452	0.289	7.89003e-05	3
pa2g4a	4.74598e-09	0.362659	0.417	0.264	8.42268e-05	3
cd82a1	4.84887e-09	0.287226	0.662	0.472	8.60528e-05	3
tmem256	5.18944e-09	0.259928	0.276	0.137	9.2097e-05	3
hnrnpa1b	9.02067e-09	0.33736	0.623	0.512	0.00016009	3
cct5	9.86579e-09	0.256033	0.838	0.792	0.000175088	3
oser1	1.53399e-08	0.39181	0.724	0.614	0.000272238	3
ncl1	1.69362e-08	0.352266	0.728	0.654	0.000300567	3
snrpd2	2.05356e-08	0.343749	0.618	0.504	0.000364444	3
snu13b	2.22761e-08	0.333411	0.5	0.354	0.000395333	3
adssl	2.85435e-08	0.255463	0.333	0.191	0.000506561	3
hsp90aa1.2	3.0533e-08	0.411629	0.969	0.965	0.000541869	3
zgc:101851	3.12318e-08	0.32122	0.39	0.248	0.00055427	3
CABZ01087560.1	3.41086e-08	0.272507	0.439	0.292	0.000605325	3
tmem134	4.70827e-08	0.271382	0.254	0.13	0.000835577	3
ctbp1	6.76574e-08	0.28127	0.404	0.253	0.00120072	3
zfand2a	6.86712e-08	0.474964	0.627	0.501	0.00121871	3
clk4b	8.56233e-08	0.251	0.281	0.152	0.00151956	3
tbx2b	9.05818e-08	0.335079	0.316	0.177	0.00160756	3
sesn11	1.03376e-07	0.339245	0.544	0.396	0.00183462	3
ddx211	1.05497e-07	0.263687	0.439	0.286	0.00187225	3
si:dkey-286j15.1	1.07801e-07	0.322237	0.316	0.187	0.00191314	3
marcksl1a2	1.09478e-07	0.354212	0.36	0.216	0.00194291	3
socs3b1	1.1189e-07	0.316967	0.807	0.714	0.00198572	3
prnprs31	1.56506e-07	0.293472	0.478	0.322	0.00277751	3
psmd1	1.70344e-07	0.278299	0.526	0.387	0.00302309	3
psma1	1.76986e-07	0.257762	0.684	0.609	0.00314097	3
cpn1.1	2.20084e-07	0.354566	0.553	0.41	0.00390583	3
nfkbiab1	2.24824e-07	0.485596	0.487	0.349	0.00398996	3
rcc2	3.15293e-07	0.280624	0.386	0.243	0.00559551	3
hnrnpabb	3.19336e-07	0.342478	0.763	0.697	0.00566725	3
snrpb	3.5319e-07	0.30454	0.68	0.625	0.00626807	3
psmc6	3.75926e-07	0.25797	0.61	0.485	0.00667156	3
ssrp1a	3.76195e-07	0.297808	0.285	0.164	0.00667634	3
pdcd4b	4.32748e-07	0.462758	0.741	0.664	0.00767998	3
dnajb1b1	5.4939e-07	0.455726	0.794	0.717	0.00975002	3
CU693368.21	8.93504e-07	0.288686	0.368	0.231	0.015857	3
cct3	9.03269e-07	0.263993	0.715	0.637	0.0160303	3
si:ch211-222l21.1	1.21732e-06	0.579985	0.785	0.729	0.0216038	3
psma3	1.95319e-06	0.279028	0.605	0.523	0.0346632	3
hbp1	2.10647e-06	0.255554	0.32	0.196	0.0373835	3
her92	2.37344e-06	0.341327	0.662	0.518	0.0421215	3
fbl1	2.63162e-06	0.330053	0.43	0.311	0.0467033	3
h3f3b.1.1	2.64452e-06	0.260017	0.886	0.834	0.0469322	3
rsl1d1	2.80311e-06	0.287584	0.311	0.195	0.0497468	3
pim21	2.83911e-06	0.330778	0.364	0.24	0.0503857	3
c10h21orf59	3.14491e-06	0.259857	0.425	0.296	0.0558127	3
chd7	4.41162e-06	0.269108	0.395	0.271	0.078293	3
pdk2b	4.44568e-06	0.32427	0.452	0.318	0.0788975	3
arhgef1b1	4.50167e-06	0.350492	0.355	0.239	0.0798912	3
psmc3	6.53139e-06	0.273765	0.491	0.388	0.115913	3
psma8	7.84492e-06	0.264916	0.61	0.542	0.139224	3
UBB1	9.16566e-06	0.353431	0.851	0.815	0.162663	3
psmc1a	1.10916e-05	0.262362	0.482	0.368	0.196843	3
perp1	1.11738e-05	0.250998	0.39	0.261	0.198301	3
pno11	1.32775e-05	0.282957	0.526	0.42	0.235636	3
ppm1g	1.64808e-05	0.260712	0.307	0.199	0.292484	3
pcna	1.8831e-05	0.35746	0.373	0.256	0.334194	3
ccnd2a	2.06112e-05	0.310887	0.364	0.256	0.365788	3
h2afvb	3.49593e-05	0.283563	0.825	0.821	0.620423	3
ENSDARG00000100513	3.51434e-05	0.38679	0.557	0.484	0.623689	3
ENSDARG00000037403	4.06805e-05	0.449486	0.395	0.284	0.721957	3
mvp1	4.09041e-05	0.683461	0.465	0.373	0.725924	3
rbbp4	4.2241e-05	0.256825	0.382	0.269	0.749651	3
rgl11	5.0805e-05	0.281722	0.298	0.195	0.901637	3
nhp2	5.34822e-05	0.258091	0.333	0.236	0.949149	3
ctdsp21	5.38706e-05	0.276647	0.601	0.483	0.956042	3
rgcc	5.65532e-05	0.733142	0.268	0.175	1	3
stat1a1	5.68247e-05	0.397624	0.346	0.25	1	3
lsm8	6.56251e-05	0.259227	0.386	0.291	1	3
wbp1	7.16231e-05	0.269676	0.285	0.192	1	3
ENSDARG00000051762	8.29401e-05	0.256644	0.632	0.52	1	3
vamp5	9.9228e-05	0.296825	0.254	0.161	1	3
mlf1	0.000128231	0.306336	0.307	0.203	1	3
hmgb3b	0.000151636	0.262877	0.351	0.258	1	3
dkc11	0.000157057	0.250201	0.329	0.228	1	3
stip1	0.000182684	0.300462	0.715	0.701	1	3
hspa4a2	0.000187763	0.26895	0.75	0.726	1	3
rpa3	0.000222456	0.30663	0.268	0.181	1	3
ubb1	0.00024065	0.349721	0.636	0.573	1	3
hsph1	0.000281359	0.416002	0.377	0.292	1	3
cebpd1	0.000311752	0.326172	0.737	0.672	1	3
kdm1a	0.000352183	0.270186	0.346	0.265	1	3
tspan7	0.000408192	0.261867	0.469	0.38	1	3
phlda2	0.000431661	0.606973	0.364	0.278	1	3
hspbp1	0.000449983	0.315474	0.583	0.504	1	3
atf31	0.000559632	0.528947	0.724	0.744	1	3
si:dkey-239h2.3	0.000603783	0.254478	0.259	0.178	1	3
grinab1	0.000617032	0.277213	0.64	0.592	1	3
fam46ba	0.000847064	0.284626	0.298	0.213	1	3
hspb11	0.000885647	0.670459	0.684	0.663	1	3
rtca	0.001215	0.320092	0.303	0.235	1	3
bada1	0.00271341	0.259845	0.325	0.252	1	3
id11	0.00475116	0.339716	0.64	0.59	1	3
npm1a1	0.0062594	0.26807	0.443	0.39	1	3
cbx7a1	0.00690033	0.292465	0.706	0.669	1	3
litaf	0.00991921	0.280682	0.364	0.304	1	3
oca2	0	2.22572	0.972	0.063	0	4	Cluster 4
slc22a2	0	1.76029	0.897	0.039	0	4
zdhhc2	0	1.80011	0.897	0.044	0	4
hnmt	1.55441e-306	1.5538	0.873	0.038	2.75862e-302	4
tspan10	1.8664e-302	2.18583	0.981	0.072	3.3123e-298	4
slc38a11	3.80215e-288	1.43515	0.808	0.033	6.74768e-284	4
slc2a15b	3.14564e-284	1.78263	0.93	0.062	5.58258e-280	4
s100w	1.03809e-269	1.41219	0.718	0.023	1.8423e-265	4
csrp2	7.96793e-266	1.7051	0.878	0.06	1.41407e-261	4
mlpha	1.93213e-265	2.2381	0.995	0.104	3.42895e-261	4
prnpb	6.95001e-263	1.41574	0.761	0.033	1.23342e-258	4
tmem243a	2.00744e-260	2.0439	0.958	0.092	3.5626e-256	4
slc24a4a	3.91383e-253	1.12261	0.676	0.021	6.94587e-249	4
tyrp1a	4.26041e-251	3.15142	1	0.131	7.56095e-247	4
rabl6b	2.51712e-248	1.8032	0.934	0.091	4.46713e-244	4
fam150bb	7.69419e-245	1.11249	0.629	0.016	1.36549e-240	4
AL935199.1	2.9728e-236	1.13804	0.62	0.018	5.27583e-232	4
spock3	8.2729e-236	2.10669	0.972	0.12	1.46819e-231	4
mitfa	1.59787e-235	1.51373	0.793	0.051	2.83574e-231	4
CABZ01067314.1	8.72874e-235	2.28857	0.962	0.117	1.54909e-230	4
slc29a3	1.22719e-233	1.44778	0.779	0.051	2.17789e-229	4
slc22a7a	7.48204e-232	1.91534	0.958	0.105	1.32784e-227	4
gpr143	4.87562e-229	2.30031	0.991	0.147	8.65276e-225	4
ocstamp	5.57326e-229	1.19442	0.629	0.021	9.89087e-225	4
tfap2e	5.35048e-226	1.47953	0.836	0.068	9.49549e-222	4
si:dkey-21a6.5	5.46547e-222	1.56528	0.915	0.098	9.69957e-218	4
slc30a8	5.35828e-215	0.871743	0.545	0.013	9.50935e-211	4
anxa2a	8.72149e-213	2.11276	0.944	0.127	1.5478e-208	4
ENSDARG00000011076	4.03105e-209	3.29519	1	0.191	7.1539e-205	4
hsd20b2	1.23552e-208	0.9763	0.615	0.026	2.19268e-204	4
slc3a2a	8.59596e-205	1.84514	0.939	0.134	1.52552e-200	4
slc45a2	2.73817e-201	3.42991	1	0.213	4.85944e-197	4
fabp11a	3.2478e-199	2.11375	0.85	0.096	5.76387e-195	4
rhag1	5.021e-197	1.74395	0.967	0.142	8.91077e-193	4
mt2	7.79673e-195	2.93029	0.972	0.179	1.38369e-190	4
bace2	1.12666e-193	1.76528	0.948	0.157	1.99948e-189	4
prkar1b	1.87179e-192	0.8581	0.601	0.029	3.32186e-188	4
rasd1	4.57995e-192	1.67528	0.869	0.107	8.12804e-188	4
mtbl	4.42627e-191	3.17284	1	0.234	7.8553e-187	4
si:ch211-195b13.1	1.1039e-190	1.53158	0.798	0.081	1.95909e-186	4
agtrap	6.04705e-187	1.01334	0.732	0.058	1.07317e-182	4
rab38c	2.07329e-183	0.837923	0.587	0.03	3.67947e-179	4
gramd2aa	8.46312e-183	1.38914	0.746	0.071	1.50195e-178	4
pttg1ipb	7.35569e-182	1.88929	0.967	0.2	1.30541e-177	4
slc39a10	1.98166e-180	0.995314	0.601	0.035	3.51685e-176	4
gstt1a	1.86659e-179	2.55315	0.995	0.253	3.31264e-175	4
lgals2a	3.38223e-179	1.79592	0.817	0.096	6.00245e-175	4
nqo1	9.69662e-179	1.31181	0.793	0.087	1.72086e-174	4
abracl	1.82017e-178	1.82523	0.972	0.207	3.23026e-174	4
atp6v0a2b	1.043e-177	0.884252	0.61	0.036	1.85101e-173	4
pcdh10a	5.80077e-177	1.16966	0.789	0.086	1.02946e-172	4
rab32a	1.39525e-174	1.28154	0.822	0.101	2.47616e-170	4
si:dkeyp-118a3.2	9.06848e-174	0.636087	0.446	0.01	1.60938e-169	4
rtn1b	2.80397e-172	1.77144	0.991	0.201	4.9762e-168	4
s100a10b	2.57202e-167	3.22014	0.995	0.284	4.56456e-163	4
nptx1l	3.57215e-166	1.10934	0.549	0.03	6.3395e-162	4
dct	5.33528e-165	3.45517	1	0.323	9.46853e-161	4
tmem243b	4.47123e-163	1.28495	0.85	0.133	7.93509e-159	4
drd3	1.77511e-161	1.41195	0.521	0.028	3.15029e-157	4
ak1	6.94994e-161	1.63477	0.892	0.159	1.23341e-156	4
pcbd1	1.18869e-158	1.82242	0.958	0.222	2.10956e-154	4
hsc70	2.36376e-157	1.04631	0.521	0.028	4.19497e-153	4
stx12l	7.91184e-155	0.760176	0.535	0.032	1.40411e-150	4
atp6v0e1	1.29731e-154	1.62753	0.981	0.275	2.30234e-150	4
plpp1a	1.50325e-154	1.17153	0.845	0.13	2.66783e-150	4
ENSDARG00000102191	8.83406e-154	1.13947	0.77	0.101	1.56778e-149	4
slc29a1a	2.0608e-151	0.857972	0.549	0.037	3.6573e-147	4
sypl2b	2.8324e-151	1.13685	0.77	0.102	5.02667e-147	4
slc24a5	9.72964e-151	0.602879	0.413	0.012	1.72672e-146	4
si:dkey-204f11.64	8.8026e-150	1.66861	0.962	0.245	1.5622e-145	4
pah	6.63525e-149	0.945536	0.606	0.049	1.17756e-144	4
tspan36	3.37718e-148	2.77204	1	0.415	5.99349e-144	4
cdk15	2.08469e-147	0.74751	0.531	0.034	3.6997e-143	4
rgs16	9.38218e-147	1.12219	0.596	0.051	1.66506e-142	4
anxa1a	2.89744e-143	2.04848	0.967	0.271	5.14209e-139	4
syngr2b	4.49018e-143	1.07731	0.723	0.09	7.96873e-139	4
emp3b	4.7603e-143	1.00726	0.615	0.056	8.44811e-139	4
atp6v0ca	1.18071e-142	1.94696	1	0.425	2.09541e-138	4
FP085398.1	2.75426e-142	0.655167	0.479	0.026	4.88798e-138	4
dhrs9	1.45666e-137	0.681425	0.423	0.018	2.58513e-133	4
pmela	3.45519e-137	3.73857	1	0.542	6.13192e-133	4
cdh1	8.67709e-137	0.955074	0.653	0.072	1.53992e-132	4
zgc:110339	1.80577e-134	1.77139	0.995	0.383	3.20469e-130	4
frmd8	7.32529e-134	1.05623	0.657	0.079	1.30002e-129	4
ift27	9.12682e-134	0.915153	0.62	0.067	1.61974e-129	4
zgc:165573	6.39478e-132	1.01682	0.779	0.125	1.13488e-127	4
ctsd	4.43606e-131	1.79192	0.986	0.396	7.87268e-127	4
adssl1	9.06455e-131	0.611282	0.451	0.025	1.60869e-126	4
pfn1	1.86237e-130	1.55272	0.991	0.405	3.30515e-126	4
gch2	3.28026e-130	1.52155	0.995	0.371	5.82149e-126	4
zgc:63863	5.11307e-130	0.834319	0.653	0.077	9.07417e-126	4
tyrp1b	9.0496e-130	3.64449	1	0.678	1.60603e-125	4
nme4	5.38712e-129	0.861667	0.643	0.075	9.56052e-125	4
pafah1b3.1	6.98607e-129	1.20655	0.915	0.242	1.23982e-124	4
ap3m2	6.03884e-128	0.990819	0.7	0.098	1.07171e-123	4
icn	1.99779e-126	3.45067	0.991	0.551	3.54547e-122	4
ENSDARG00000056233	7.42613e-126	0.856765	0.7	0.095	1.31792e-121	4
iscub	5.04985e-122	1.01102	0.704	0.108	8.96196e-118	4
prdx2	2.08136e-121	1.74745	1	0.826	3.69379e-117	4
smim29	3.8221e-121	1.52062	0.906	0.259	6.78308e-117	4
fabp31	1.26189e-118	1.71208	0.995	0.599	2.23947e-114	4
ckbb	1.48792e-118	1.38023	0.972	0.307	2.64062e-114	4
si:ch211-71m22.3	8.64608e-117	0.67174	0.352	0.014	1.53442e-112	4
rac3b	1.85704e-116	0.8204	0.577	0.065	3.29569e-112	4
arl6ip1	1.92162e-116	1.5938	0.986	0.509	3.4103e-112	4
bloc1s6	2.79404e-116	1.26317	0.859	0.224	4.95858e-112	4
sh3glb2b	9.73969e-116	1.03926	0.751	0.14	1.7285e-111	4
rab20	1.15412e-112	1.05987	0.751	0.143	2.04822e-108	4
aldh9a1a.1	1.31491e-112	1.6107	0.995	0.68	2.33358e-108	4
dtnbp1a	1.31427e-111	0.993478	0.737	0.132	2.33243e-107	4
vamp3	2.98943e-111	1.39518	0.995	0.63	5.30534e-107	4
ENSDARG00000009313	1.91362e-110	0.669774	0.531	0.055	3.39611e-106	4
gm2a	2.60534e-109	0.890403	0.643	0.096	4.6237e-105	4
rnaseka	3.98334e-109	1.18833	0.887	0.265	7.06923e-105	4
ctsh	4.16544e-108	0.931049	0.624	0.093	7.3924e-104	4
slc39a1	1.19766e-107	0.768357	0.582	0.074	2.12549e-103	4
qdpra	6.88376e-107	1.25444	0.709	0.126	1.22166e-102	4
si:dkey-188i13.11	1.3908e-106	1.13719	0.831	0.214	2.46826e-102	4
zgc:110239	1.93978e-106	1.01614	0.704	0.131	3.44252e-102	4
anxa13l	3.16443e-106	0.607986	0.653	0.093	5.61591e-102	4
dync1li2	4.13305e-106	0.863072	0.728	0.136	7.33492e-102	4
dctn2	4.46773e-106	1.26338	0.958	0.404	7.92889e-102	4
si:dkey-238d18.4	6.96593e-106	0.533856	0.357	0.019	1.23624e-101	4
ttc38	1.29812e-105	0.42962	0.3	0.01	2.30377e-101	4
gstp1	1.84844e-104	1.2052	1	0.618	3.28043e-100	4
kcnj13	3.19586e-103	0.423973	0.272	0.007	5.67168e-99	4
smyd1a	6.60701e-103	0.443509	0.338	0.016	1.17255e-98	4
SPAG9 (1 of many)	7.28028e-103	0.926505	0.531	0.064	1.29203e-98	4
ENSDARG00000027547	9.75471e-103	0.828545	0.587	0.083	1.73117e-98	4
cst14a.2	1.90865e-102	1.2708	0.991	0.48	3.38728e-98	4
si:ch211-117c9.5	2.03099e-102	0.653454	0.474	0.046	3.60439e-98	4
tnfaip8l3	4.81837e-102	0.669601	0.479	0.047	8.55117e-98	4
stk17a	1.47019e-101	0.59715	0.441	0.038	2.60915e-97	4
rab34b	3.32758e-100	0.415793	0.324	0.015	5.90545e-96	4
spire1a	4.54885e-99	0.44438	0.352	0.02	8.07285e-95	4
osbpl10b	6.74656e-99	0.647476	0.488	0.053	1.19731e-94	4
jpt1b	2.7269e-98	1.45599	0.986	0.563	4.83944e-94	4
akr1b1	4.17299e-98	1.01661	0.676	0.123	7.40581e-94	4
bhlhe41	4.57898e-98	0.754567	0.582	0.081	8.12632e-94	4
cd63	1.13351e-97	1.36115	0.986	0.702	2.01164e-93	4
kif5ba	2.55351e-97	0.912688	0.667	0.123	4.53172e-93	4
vamp51	2.75881e-97	0.778801	0.69	0.12	4.89607e-93	4
zgc:136908	5.41328e-97	0.393038	0.268	0.008	9.60694e-93	4
cotl1	3.68527e-96	1.14178	0.934	0.328	6.54025e-92	4
tuba8l31	4.34713e-96	1.41909	0.972	0.41	7.71485e-92	4
ptpro	7.50168e-96	0.664084	0.549	0.073	1.33132e-91	4
tm7sf3	2.94806e-95	0.565684	0.432	0.041	5.23192e-91	4
ttyh2l	3.31427e-95	0.546526	0.399	0.032	5.88184e-91	4
dynlrb1	3.84166e-95	1.19818	0.972	0.627	6.81779e-91	4
lin7a	1.57322e-94	0.714665	0.479	0.054	2.792e-90	4
slc6a15	2.12926e-93	0.723801	0.465	0.051	3.77879e-89	4
anxa5b	7.61436e-92	1.05674	0.808	0.221	1.35132e-87	4
timeless	1.05429e-91	0.65804	0.526	0.07	1.87104e-87	4
degs1	1.19964e-91	1.13965	0.878	0.319	2.129e-87	4
SMIM30	1.24379e-90	1.03311	0.878	0.307	2.20735e-86	4
cst14b.1	8.09049e-90	0.866739	0.761	0.174	1.43582e-85	4
fnbp1l	1.70644e-89	0.793103	0.667	0.129	3.02843e-85	4
actb22	5.17086e-89	1.08582	1	1	9.17672e-85	4
vps26a	1.79876e-88	0.94258	0.784	0.209	3.19226e-84	4
atp6v1ab	3.22703e-88	0.799672	0.582	0.096	5.72702e-84	4
palm1b	2.83044e-87	1.03771	0.831	0.25	5.02317e-83	4
hps1	3.42624e-87	0.469879	0.347	0.025	6.08054e-83	4
fxyd1	2.24432e-86	1.07092	0.967	0.392	3.98299e-82	4
ctsf	3.29516e-86	1.09953	0.869	0.338	5.84792e-82	4
CABZ01061495.1	2.09859e-85	0.378743	0.315	0.02	3.72437e-81	4
gpd1c	6.68655e-85	0.584649	0.291	0.016	1.18666e-80	4
seph	1.04747e-83	1.13113	0.958	0.45	1.85895e-79	4
fam212ab	3.82201e-83	0.802687	0.488	0.066	6.78292e-79	4
cited1	1.67013e-82	0.693118	0.545	0.085	2.96398e-78	4
bves	2.21945e-82	0.423444	0.282	0.015	3.93886e-78	4
naga	7.74032e-82	0.785955	0.624	0.123	1.37367e-77	4
vac14	1.68526e-81	0.487369	0.39	0.038	2.99083e-77	4
ppiaa1	1.78968e-80	0.601583	1	0.992	3.17614e-76	4
atp6v1g1	6.67545e-80	1.03078	0.953	0.472	1.18469e-75	4
scpep1	2.03271e-79	0.852675	0.676	0.158	3.60746e-75	4
adi1	2.05183e-79	0.851377	0.728	0.187	3.64138e-75	4
prdx6	2.50604e-79	1.02747	0.869	0.345	4.44748e-75	4
rgs12b	9.89373e-79	0.580348	0.427	0.051	1.75584e-74	4
sptlc2a	1.9977e-78	0.565223	0.437	0.054	3.54532e-74	4
actr10	6.01237e-78	0.867491	0.742	0.206	1.06702e-73	4
idh1	1.0519e-77	0.91955	0.812	0.259	1.86681e-73	4
mon1ba	1.50871e-77	0.389565	0.254	0.012	2.6775e-73	4
ano10b	3.40379e-77	0.498826	0.399	0.044	6.0407e-73	4
spra	6.07602e-77	0.440178	0.329	0.027	1.07831e-72	4
atp6ap2	1.50818e-76	0.991718	0.887	0.36	2.67657e-72	4
cisd1	1.39624e-75	0.661587	0.521	0.089	2.47791e-71	4
adh8b	4.54454e-75	0.835465	0.751	0.205	8.06519e-71	4
tmem50a	7.90064e-75	0.956248	0.869	0.349	1.40213e-70	4
rpl12	3.10537e-74	0.625834	1	0.994	5.51109e-70	4
cox4i21	4.19299e-73	0.683104	0.62	0.126	7.4413e-69	4
eml1	1.58867e-72	0.592966	0.484	0.074	2.81941e-68	4
ucp3.1	4.14294e-72	1.08669	0.93	0.449	7.35248e-68	4
dhrs13a.1	2.3431e-71	0.578179	0.498	0.081	4.1583e-67	4
dstyk	5.90641e-71	0.864946	0.732	0.216	1.04821e-66	4
rab5c	3.1399e-70	0.943084	0.883	0.411	5.57237e-66	4
eepd1	3.4629e-70	0.392195	0.282	0.02	6.14561e-66	4
dpp7	6.36443e-70	0.743739	0.681	0.181	1.12949e-65	4
ndrg1a	3.50588e-69	0.330966	0.516	0.085	6.22188e-65	4
rpl36a	1.09388e-67	0.551019	1	0.996	1.9413e-63	4
CCDC18	1.39321e-67	0.355136	0.254	0.016	2.47252e-63	4
gstr	1.96459e-67	0.927179	0.784	0.27	3.48656e-63	4
tmeff2b	5.21718e-67	0.465207	0.366	0.043	9.25893e-63	4
rab7	8.4077e-67	0.930489	0.845	0.385	1.49211e-62	4
neurl1b	1.05412e-66	0.419032	0.329	0.033	1.87074e-62	4
ctsla1	1.15744e-66	0.950407	0.991	0.759	2.05412e-62	4
bri3	5.60989e-66	0.6788	0.606	0.141	9.95588e-62	4
atp6v1e1b	1.39635e-65	0.789116	0.873	0.359	2.4781e-61	4
coro1ca	1.80712e-65	0.618772	0.54	0.109	3.2071e-61	4
atp6v1c1b	1.82641e-65	0.526878	0.465	0.077	3.24133e-61	4
aph1b	5.62505e-65	0.526398	0.432	0.067	9.98278e-61	4
eno3	7.10692e-65	0.848335	0.798	0.294	1.26126e-60	4
fuom	8.35287e-65	0.414261	0.305	0.03	1.48238e-60	4
pknox1.2	1.56306e-64	0.476254	0.376	0.049	2.77396e-60	4
prss16	1.87381e-64	0.569611	0.498	0.092	3.32546e-60	4
hs1bp3	4.08086e-64	0.363793	0.263	0.02	7.24229e-60	4
selj	9.74169e-64	0.724743	0.596	0.144	1.72886e-59	4
dctn3	1.1663e-63	0.929542	0.873	0.419	2.06984e-59	4
atp11a	1.48463e-63	0.360215	0.3	0.029	2.63477e-59	4
marcksl1b	2.61008e-63	0.917944	1	0.656	4.63211e-59	4
lamtor5	3.05716e-63	0.694872	0.728	0.218	5.42555e-59	4
pla2g15	1.48899e-62	0.816573	0.718	0.226	2.64251e-58	4
si:ch211-243a20.3	2.42972e-62	0.543867	0.432	0.068	4.31202e-58	4
dynll2b	4.61949e-62	0.838238	0.761	0.253	8.1982e-58	4
atp6v0a1a	5.30047e-62	0.584061	0.474	0.087	9.40674e-58	4
slc37a21	1.7073e-61	0.845884	0.883	0.397	3.02994e-57	4
sik1	1.76222e-61	0.561721	0.352	0.046	3.12742e-57	4
TST	9.91053e-61	0.531703	0.465	0.083	1.75882e-56	4
trpm1b	1.2644e-60	0.546316	0.371	0.05	2.24392e-56	4
crabp2b1	1.56944e-60	0.7554	0.845	0.305	2.78529e-56	4
si:zfos-943e10.1	1.8296e-60	0.7453	0.596	0.155	3.24699e-56	4
psap	3.78518e-60	0.919476	0.892	0.524	6.71757e-56	4
bhlhe40	1.42368e-59	0.971823	0.685	0.216	2.52661e-55	4
zgc:110789	6.27461e-59	0.372425	0.296	0.03	1.11356e-54	4
serinc2	1.54388e-57	0.802998	0.667	0.203	2.73993e-53	4
tpd52l2a	2.07739e-57	0.610902	0.502	0.106	3.68674e-53	4
cst3	2.62562e-57	0.89499	0.906	0.567	4.65969e-53	4
capns1b	4.42936e-57	0.821405	0.906	0.492	7.86079e-53	4
ctsba	7.6111e-57	0.794941	0.822	0.369	1.35074e-52	4
rab3il1	8.15381e-57	0.407671	0.362	0.051	1.44706e-52	4
fxyd6l1	9.92703e-57	0.809249	0.939	0.552	1.76175e-52	4
atox1	1.45634e-56	0.852226	0.869	0.443	2.58457e-52	4
pnp4a	1.85993e-56	0.422647	0.441	0.08	3.30082e-52	4
tfap2a	7.90017e-56	0.52817	0.484	0.096	1.40204e-51	4
tubb4b	1.18701e-55	0.803458	1	0.958	2.10659e-51	4
dync1i2a	1.93054e-55	0.65862	0.592	0.157	3.42613e-51	4
tnfaip2a	2.18147e-55	0.608432	0.404	0.068	3.87145e-51	4
gatm	3.33798e-55	0.359052	0.324	0.041	5.92391e-51	4
zgc:92249	3.44065e-55	0.314581	0.272	0.027	6.10611e-51	4
cox6b2	2.46683e-54	0.552209	1	0.914	4.37789e-50	4
si:dkey-31g6.6	3.63588e-54	0.58462	0.277	0.03	6.4526e-50	4
ENSDARG00000019081	4.64042e-54	0.570009	0.465	0.094	8.23536e-50	4
sptbn1	4.80964e-54	0.993979	0.653	0.222	8.53567e-50	4
gnpda1	2.00944e-53	0.432405	0.404	0.069	3.56615e-49	4
si:dkey-51e6.1	2.03929e-53	0.445618	0.286	0.034	3.61913e-49	4
tmem9b	4.95081e-53	0.667809	0.653	0.201	8.78621e-49	4
tuba8l	5.3164e-53	0.809659	0.897	0.434	9.43502e-49	4
rab14	5.54318e-53	0.788569	0.859	0.444	9.83748e-49	4
adam10a	2.79964e-52	0.667627	0.638	0.191	4.96852e-48	4
ehd1b	9.18717e-52	0.641888	0.502	0.118	1.63045e-47	4
asah1b	2.47446e-51	0.481369	0.432	0.084	4.39143e-47	4
stom	4.23822e-51	0.531039	0.479	0.103	7.52157e-47	4
cyb5r3	9.81245e-51	0.545993	0.493	0.114	1.74142e-46	4
gpm6ab1	1.46726e-50	0.322194	0.784	0.247	2.60395e-46	4
pitpnaa	4.45e-50	0.615887	0.568	0.15	7.89741e-46	4
hopx	1.09282e-49	0.591489	0.516	0.123	1.93943e-45	4
atp6v0d1	1.78802e-49	0.686673	0.742	0.27	3.17319e-45	4
pik3c3	1.92872e-49	0.452604	0.38	0.066	3.42289e-45	4
tegt	2.02175e-49	0.730597	0.953	0.789	3.588e-45	4
nenf	2.39382e-49	0.559154	0.563	0.151	4.24831e-45	4
nkain1	2.65657e-49	0.704883	0.601	0.179	4.71461e-45	4
atp6ap1b	2.74011e-49	0.471291	0.46	0.099	4.86288e-45	4
CABZ01032488.1	3.72417e-49	0.591946	0.573	0.157	6.60929e-45	4
syngr2a	1.17789e-48	0.59667	0.479	0.113	2.0904e-44	4
cd151	1.31016e-48	0.512886	0.423	0.084	2.32514e-44	4
rps27.2	1.83757e-48	0.541693	0.986	0.948	3.26114e-44	4
si:dkey-69o16.5	3.14471e-48	0.337817	0.305	0.043	5.58092e-44	4
tdh1	6.21124e-48	1.0344	0.822	0.401	1.10231e-43	4
gdi2	8.17459e-48	0.773569	0.915	0.614	1.45075e-43	4
myo1ca	1.12687e-47	0.302843	0.254	0.028	1.99986e-43	4
park7	1.14783e-47	0.561884	0.516	0.129	2.03705e-43	4
ENSDARG00000098540	3.43187e-47	0.330999	0.305	0.043	6.09054e-43	4
ablim3	3.65957e-47	0.367878	0.296	0.041	6.49465e-43	4
spna2	6.49715e-47	0.630374	0.531	0.141	1.15305e-42	4
arhgdia	8.60919e-47	0.676797	0.911	0.525	1.52787e-42	4
gpr146	1.15591e-46	0.448278	0.305	0.046	2.0514e-42	4
c13h10orf11	7.75869e-46	0.337706	0.254	0.03	1.37693e-41	4
dmtn	1.09244e-45	0.453701	0.38	0.072	1.93875e-41	4
spast	1.43546e-45	0.368125	0.343	0.057	2.5475e-41	4
mdh1aa	1.76286e-45	0.551935	0.873	0.43	3.12855e-41	4
stx12	3.33337e-45	0.671699	0.671	0.242	5.91574e-41	4
adprh	3.62316e-45	0.369994	0.282	0.039	6.43003e-41	4
ccni	6.16209e-45	0.638001	0.939	0.705	1.09359e-40	4
rassf2a	8.60866e-45	0.414624	0.362	0.066	1.52778e-40	4
selt2	1.17765e-44	0.646922	0.756	0.31	2.08998e-40	4
atp1b3b	1.20335e-44	0.515879	0.418	0.091	2.13558e-40	4
her8a	2.04289e-44	0.353025	0.272	0.037	3.62552e-40	4
tmsb4x	2.15346e-44	0.521441	1	0.974	3.82174e-40	4
tcn2	2.99128e-44	0.487989	0.418	0.09	5.30862e-40	4
cops8	4.4512e-44	0.596204	0.61	0.194	7.89954e-40	4
rpl23a	4.8065e-44	0.438433	1	0.989	8.53009e-40	4
cyth1b	6.87342e-44	0.551013	0.563	0.163	1.21983e-39	4
SLC27A2 (1 of many)	9.12302e-44	0.43573	0.385	0.078	1.61906e-39	4
ehd1a	1.24719e-43	0.319406	0.282	0.04	2.21339e-39	4
rabgap1l	8.9596e-43	0.385932	0.38	0.076	1.59006e-38	4
snapin	1.06493e-42	0.472751	0.507	0.132	1.88993e-38	4
reep51	1.86055e-42	0.616815	0.934	0.656	3.30192e-38	4
sft2d1	2.60253e-42	0.498816	0.451	0.109	4.61872e-38	4
amdhd2	5.40555e-42	0.424125	0.418	0.094	9.59323e-38	4
glrx	6.93377e-42	0.661979	0.878	0.482	1.23054e-37	4
rpl22	7.13361e-42	0.39488	1	0.988	1.266e-37	4
zgc:56493	1.1271e-41	0.517602	1	0.897	2.00026e-37	4
ldhba	1.43522e-41	0.857783	0.92	0.601	2.54708e-37	4
capn1a	2.09171e-41	0.441778	0.352	0.068	3.71215e-37	4
st8sia6	1.16718e-40	0.3689	0.3	0.05	2.0714e-36	4
si:ch211-137a8.41	2.13377e-40	0.613354	0.667	0.232	3.78679e-36	4
gdi1	2.14905e-40	0.565199	0.62	0.195	3.81393e-36	4
capzb	4.37993e-40	0.612735	0.925	0.717	7.77307e-36	4
cpvl	8.36723e-40	0.538897	0.531	0.16	1.48493e-35	4
psen2	2.00025e-39	0.45056	0.366	0.079	3.54984e-35	4
atp6v1f	2.66313e-39	0.412437	0.39	0.086	4.72625e-35	4
wdr13	4.79191e-39	0.349378	0.357	0.073	8.50421e-35	4
ENSDARG00000102261	4.79974e-39	0.365484	0.296	0.051	8.5181e-35	4
arl8ba	5.99676e-39	0.596364	0.521	0.164	1.06424e-34	4
ywhaz	6.16891e-39	0.601447	0.958	0.701	1.0948e-34	4
csnk1e	6.84806e-39	0.33937	0.329	0.062	1.21533e-34	4
rab11fip1b	7.32821e-39	0.348661	0.291	0.049	1.30054e-34	4
rps29	9.28775e-39	0.371391	0.995	0.992	1.6483e-34	4
si:dkey-4e7.3	1.14283e-38	0.400009	0.277	0.046	2.02819e-34	4
lgmn	2.33868e-38	0.506232	0.596	0.198	4.15045e-34	4
slc38a5b	2.56535e-38	0.690541	0.775	0.4	4.55273e-34	4
aldh2.2	2.62569e-38	0.531565	0.413	0.103	4.65981e-34	4
psenen	3.31377e-38	0.550889	0.7	0.273	5.88095e-34	4
arhgef4	3.66472e-38	0.328419	0.296	0.051	6.50378e-34	4
dixdc1b	5.02363e-38	0.407049	0.291	0.051	8.91544e-34	4
aamp	5.46367e-38	0.455414	0.507	0.146	9.69638e-34	4
sdr16c5b	7.76914e-38	0.522708	0.671	0.244	1.37879e-33	4
tpk1	1.18169e-37	0.312071	0.263	0.041	2.09715e-33	4
gabarapb	1.51988e-37	0.578228	0.953	0.819	2.69733e-33	4
aldh16a1	3.57428e-37	0.301866	0.254	0.039	6.34328e-33	4
bnip3lb	4.06394e-37	0.534762	0.601	0.208	7.21227e-33	4
rab9a	4.14383e-37	0.439201	0.385	0.091	7.35406e-33	4
LEPROTL1	5.15441e-37	0.632875	0.756	0.36	9.14754e-33	4
ENSDARG00000094300	5.29933e-37	0.695465	0.897	0.542	9.40471e-33	4
dctn5	9.23465e-37	0.558711	0.634	0.238	1.63887e-32	4
ENSDARG00000073961	1.2019e-36	0.277182	0.268	0.043	2.13301e-32	4
ehd2b	1.2448e-36	0.355663	0.376	0.083	2.20914e-32	4
lysmd1	1.86298e-36	0.334786	0.263	0.043	3.30623e-32	4
pfn2	1.40743e-35	0.53876	0.977	0.844	2.49776e-31	4
mdm2	1.63064e-35	0.504086	0.512	0.162	2.8939e-31	4
id2a	2.75046e-35	0.705396	0.878	0.508	4.88123e-31	4
ctsc	3.01019e-35	0.399447	0.286	0.054	5.34219e-31	4
hacd2	4.27081e-35	0.512291	0.526	0.169	7.5794e-31	4
uba52	4.67963e-35	0.425842	0.995	0.965	8.30494e-31	4
bloc1s4	5.16917e-35	0.443203	0.437	0.117	9.17372e-31	4
wdfy1	5.71804e-35	0.534833	0.596	0.223	1.01478e-30	4
eif4ebp1	8.55609e-35	0.622155	0.695	0.302	1.51845e-30	4
lamtor3	1.96694e-34	0.471875	0.474	0.144	3.49073e-30	4
pir	2.67622e-34	0.394482	0.338	0.076	4.7495e-30	4
elovl1b2	2.90228e-34	0.391637	0.897	0.439	5.15068e-30	4
msx2b1	4.40444e-34	0.565747	0.469	0.14	7.81655e-30	4
actr1	7.48487e-34	0.624278	0.657	0.279	1.32834e-29	4
dctn4	8.42558e-34	0.550293	0.601	0.223	1.49529e-29	4
ptp4a3	9.0161e-34	0.479472	0.423	0.117	1.60009e-29	4
plekha5	1.58274e-33	0.368444	0.3	0.061	2.8089e-29	4
mical3b	4.36675e-33	0.359951	0.291	0.058	7.74967e-29	4
atp5j	1.07896e-32	0.429488	0.915	0.619	1.91483e-28	4
slc15a4	1.54984e-32	0.274857	0.254	0.044	2.7505e-28	4
prkcea	1.56162e-32	0.27203	0.268	0.049	2.77141e-28	4
atp6v1ba	1.65384e-32	0.545498	0.653	0.279	2.93506e-28	4
zgc:175088	1.81384e-32	0.39098	0.606	0.227	3.21903e-28	4
arl6ip5b	2.37173e-32	0.470936	0.606	0.22	4.20912e-28	4
COX5B	3.1843e-32	0.382235	0.948	0.8	5.65117e-28	4
palm1a	3.57218e-32	0.258269	0.286	0.056	6.33954e-28	4
eif3i	5.01761e-32	0.548412	0.915	0.68	8.90476e-28	4
rhoq	5.95459e-32	0.341811	0.362	0.087	1.05676e-27	4
PEPD	6.17187e-32	0.463159	0.488	0.159	1.09532e-27	4
pip5k1bb1	1.05367e-31	0.351753	0.427	0.118	1.86995e-27	4
oaz2a	1.14033e-31	0.285966	0.272	0.051	2.02375e-27	4
msra	1.51856e-31	0.268579	0.254	0.046	2.69499e-27	4
uqcrh	2.28513e-31	0.4821	0.906	0.644	4.05543e-27	4
tmem110l	2.79916e-31	0.294904	0.272	0.053	4.96767e-27	4
plpp2b	2.8588e-31	0.402009	0.338	0.081	5.07351e-27	4
pdlim5b	1.01837e-30	0.432853	0.399	0.11	1.8073e-26	4
uchl3	1.99296e-30	0.457385	0.446	0.142	3.53691e-26	4
zgc:194981	2.91746e-30	0.310658	0.272	0.056	5.17762e-26	4
slc7a8a	3.69408e-30	0.330822	0.3	0.066	6.55589e-26	4
BX936337.1	3.74931e-30	0.598653	0.62	0.267	6.6539e-26	4
rpl14	6.88234e-30	0.440794	0.991	0.941	1.22141e-25	4
vps29	7.56699e-30	0.54216	0.737	0.382	1.34291e-25	4
rps26l	7.72133e-30	0.329948	1	0.99	1.3703e-25	4
cutc	1.06778e-29	0.313097	0.319	0.076	1.895e-25	4
gpx4a	2.14306e-29	0.469614	0.648	0.289	3.80328e-25	4
atp6v1h	2.32133e-29	0.492364	0.606	0.245	4.11967e-25	4
optn	2.55918e-29	0.389618	0.329	0.082	4.54178e-25	4
cdc42ep3	2.77035e-29	0.305211	0.268	0.054	4.91654e-25	4
rps25	2.94095e-29	0.341275	0.995	0.99	5.21931e-25	4
si:zfos-169g10.3	9.30454e-29	0.507828	0.596	0.244	1.65128e-24	4
dynlt3	1.02201e-28	0.610102	0.826	0.512	1.81377e-24	4
cd164	1.14774e-28	0.480595	0.563	0.219	2.03689e-24	4
cers5	1.36661e-28	0.27053	0.268	0.056	2.42533e-24	4
RPS17	1.9169e-28	0.316054	1	0.993	3.40192e-24	4
atp5ib	2.41376e-28	0.412293	0.93	0.677	4.28371e-24	4
vat1	2.70375e-28	0.333974	0.568	0.208	4.79835e-24	4
itm2ba1	3.30334e-28	0.512068	0.784	0.434	5.86244e-24	4
rnf170	5.21978e-28	0.269322	0.291	0.066	9.26354e-24	4
fkbp1aa	6.4583e-28	0.391868	1	0.936	1.14615e-23	4
sccpdhb	8.38369e-28	0.359629	0.376	0.105	1.48785e-23	4
gstz1	1.0968e-27	0.380335	0.465	0.155	1.9465e-23	4
eif4ebp3	1.16589e-27	0.608058	0.545	0.223	2.0691e-23	4
mgst3b1	1.29667e-27	0.49233	0.883	0.637	2.3012e-23	4
rras2	1.41707e-27	0.346959	0.319	0.079	2.51487e-23	4
trappc6b	1.53847e-27	0.286374	0.315	0.077	2.73033e-23	4
ctsz	1.94032e-27	0.440344	0.441	0.147	3.44348e-23	4
ENSDARG000000286181	2.0425e-27	0.556117	0.831	0.5	3.62482e-23	4
nfe2l2a	2.1288e-27	0.431765	0.587	0.235	3.77797e-23	4
ptgr1	2.24594e-27	0.890315	0.634	0.329	3.98586e-23	4
pfn2l	2.4295e-27	0.556289	0.906	0.664	4.31163e-23	4
fam43a	3.47504e-27	0.37154	0.315	0.08	6.16715e-23	4
lamtor4	3.52613e-27	0.517101	0.559	0.229	6.25782e-23	4
evla	5.48176e-27	0.319243	0.282	0.065	9.72848e-23	4
rps24	7.6905e-27	0.289755	1	0.995	1.36483e-22	4
ccdc32	1.11497e-26	0.475628	0.512	0.196	1.97873e-22	4
slc43a2a	1.13177e-26	0.263503	0.263	0.057	2.00855e-22	4
cox4i1	1.33517e-26	0.376051	0.958	0.785	2.36953e-22	4
shroom2a	1.60928e-26	0.305494	0.286	0.067	2.85598e-22	4
pfdn4	1.66534e-26	0.558787	0.732	0.414	2.95547e-22	4
capns1a1	2.32676e-26	0.538628	0.746	0.396	4.1293e-22	4
wdr83os	3.37944e-26	0.520967	0.653	0.312	5.99748e-22	4
stard3	6.31129e-26	0.300699	0.272	0.063	1.12006e-21	4
rraga	9.91385e-26	0.435722	0.484	0.178	1.75941e-21	4
pnp5a	1.69112e-25	0.463652	0.347	0.101	3.00123e-21	4
vdac1	1.97534e-25	0.474641	0.887	0.659	3.50564e-21	4
cox6c	2.06568e-25	0.347392	0.915	0.703	3.66596e-21	4
ndfip1	2.41442e-25	0.530224	0.798	0.49	4.28488e-21	4
ctsa	2.72246e-25	0.316226	0.319	0.086	4.83155e-21	4
idh3b	2.76486e-25	0.3638	0.413	0.134	4.9068e-21	4
atp5e	2.84886e-25	0.295404	0.948	0.782	5.05587e-21	4
si:dkey-10p5.10	3.5468e-25	0.269582	0.282	0.068	6.29451e-21	4
magt1	4.94037e-25	0.451258	0.775	0.42	8.76768e-21	4
ap3d1	5.82747e-25	0.376283	0.423	0.144	1.0342e-20	4
commd8	6.60324e-25	0.372358	0.352	0.105	1.17188e-20	4
rhocb	7.87993e-25	0.513837	0.676	0.331	1.39845e-20	4
lhfpl2b	8.62714e-25	0.291123	0.338	0.095	1.53106e-20	4
ndufa3	8.77994e-25	0.386926	0.756	0.395	1.55818e-20	4
uchl1	1.19925e-24	0.272019	0.493	0.176	2.1283e-20	4
mob1ba	1.29025e-24	0.41078	0.427	0.147	2.28981e-20	4
anxa4	2.09947e-24	0.414053	0.728	0.394	3.72593e-20	4
ppp2r5d	2.54726e-24	0.360278	0.413	0.14	4.52063e-20	4
gmfb	2.71514e-24	0.479943	0.667	0.334	4.81855e-20	4
rpl31	6.92812e-24	0.34936	0.986	0.988	1.22953e-19	4
rtn3	8.00565e-24	0.449726	0.54	0.225	1.42076e-19	4
rab5b	9.10717e-24	0.302321	0.268	0.066	1.61625e-19	4
ano10a	1.26016e-23	0.375522	0.371	0.122	2.2364e-19	4
fam213aa	1.86748e-23	0.427566	0.493	0.196	3.31422e-19	4
ppiab	1.99428e-23	0.346144	0.995	0.963	3.53925e-19	4
crlf3	2.02741e-23	0.271379	0.296	0.078	3.59804e-19	4
ormdl2	2.5803e-23	0.308597	0.371	0.117	4.57926e-19	4
bloc1s1	5.61474e-23	0.299979	0.366	0.113	9.96447e-19	4
aqp3a	6.40155e-23	0.955287	0.418	0.165	1.13608e-18	4
slc30a1a	8.09665e-23	0.696678	0.441	0.178	1.43691e-18	4
atp6v1d	1.03357e-22	0.297292	0.291	0.08	1.83428e-18	4
gmps	1.66367e-22	0.341752	0.394	0.134	2.95252e-18	4
prkacaa	1.94178e-22	0.354958	0.371	0.122	3.44607e-18	4
kpnb3	2.09395e-22	0.34323	0.366	0.118	3.71614e-18	4
atp5f1	2.42442e-22	0.393235	0.944	0.755	4.30263e-18	4
eef1db	2.45736e-22	0.419625	0.925	0.724	4.36108e-18	4
mtpn	2.73275e-22	0.47838	0.826	0.528	4.84982e-18	4
atp5g3b	3.11171e-22	0.276722	0.981	0.939	5.52236e-18	4
spg21	1.34563e-21	0.350156	0.385	0.133	2.38808e-17	4
sh3kbp1	1.65087e-21	0.366178	0.479	0.187	2.9298e-17	4
plk31	1.88198e-21	0.344275	0.493	0.197	3.33996e-17	4
uqcc3	1.89843e-21	0.31109	0.408	0.145	3.36915e-17	4
idh2	2.15887e-21	0.423578	0.925	0.709	3.83134e-17	4
CDPF1	2.99771e-21	0.43009	0.38	0.139	5.32004e-17	4
sept7a	3.65008e-21	0.406987	0.7	0.377	6.4778e-17	4
arrb2b	6.05285e-21	0.429751	0.38	0.134	1.0742e-16	4
psph	6.27369e-21	0.311048	0.399	0.14	1.11339e-16	4
scamp3	7.13687e-21	0.308851	0.362	0.12	1.26658e-16	4
gabarapa	1.49665e-20	0.443293	0.704	0.407	2.65611e-16	4
tmem1341	1.57085e-20	0.323374	0.357	0.121	2.78779e-16	4
rps23	2.63365e-20	0.271196	1	0.994	4.67394e-16	4
CABZ01118776.1	2.76191e-20	0.282865	0.305	0.092	4.90156e-16	4
zgc:664331	4.28695e-20	0.300929	0.418	0.152	7.60804e-16	4
ckba	4.73841e-20	0.360843	0.38	0.136	8.40926e-16	4
chmp4bb	5.96328e-20	0.409708	0.596	0.297	1.0583e-15	4
slc25a3b	1.23532e-19	0.340587	0.972	0.875	2.19233e-15	4
ywhaqa	1.39739e-19	0.458615	0.681	0.384	2.47995e-15	4
nfu1	1.733e-19	0.309519	0.338	0.114	3.07556e-15	4
lamtor2	2.38629e-19	0.367224	0.512	0.226	4.23494e-15	4
cmtm3	2.49732e-19	0.274753	0.338	0.112	4.432e-15	4
gsto2	3.22812e-19	0.252319	0.371	0.129	5.72894e-15	4
ndufa7	3.59103e-19	0.311035	0.577	0.277	6.373e-15	4
ndufb7	4.79664e-19	0.355686	0.751	0.449	8.51259e-15	4
cndp2	4.89655e-19	0.401683	0.423	0.175	8.68991e-15	4
hdlbpa	5.65549e-19	0.38767	0.634	0.338	1.00368e-14	4
rab3ip	5.73787e-19	0.36609	0.408	0.159	1.0183e-14	4
gtf2b	6.63862e-19	0.359126	0.474	0.2	1.17816e-14	4
sqstm1	6.72096e-19	0.264811	0.469	0.197	1.19277e-14	4
mtap	6.89386e-19	0.305001	0.385	0.142	1.22345e-14	4
znf593	9.74772e-19	0.340772	0.498	0.216	1.72993e-14	4
rspry1	9.8898e-19	0.312476	0.423	0.162	1.75514e-14	4
wbp2nl	1.14748e-18	0.34787	0.465	0.199	2.03642e-14	4
tollip	1.41043e-18	0.315749	0.418	0.162	2.5031e-14	4
coa6	1.60077e-18	0.3196	0.465	0.193	2.84088e-14	4
gpx4b	1.80864e-18	0.432347	0.817	0.579	3.20979e-14	4
zgc:1008291	1.98171e-18	0.293883	0.469	0.194	3.51694e-14	4
rps17	2.41731e-18	0.260794	0.991	0.983	4.28999e-14	4
cmtm7	3.40413e-18	0.290197	0.568	0.254	6.04132e-14	4
serinc1	7.04985e-18	0.396272	0.685	0.394	1.25114e-13	4
isca2	7.24469e-18	0.256053	0.296	0.095	1.28572e-13	4
commd2	8.53619e-18	0.313074	0.362	0.134	1.51492e-13	4
trappc2l	1.1874e-17	0.352084	0.474	0.208	2.10728e-13	4
ppp2r1bb	1.34511e-17	0.342095	0.526	0.244	2.38716e-13	4
ndufa5	1.47293e-17	0.342366	0.695	0.398	2.61401e-13	4
nccrp11	1.4733e-17	0.284093	0.54	0.237	2.61467e-13	4
got2b	1.49208e-17	0.288793	0.554	0.247	2.64799e-13	4
metrnl1	1.76807e-17	0.433792	0.554	0.275	3.1378e-13	4
vps35	1.85403e-17	0.359661	0.474	0.209	3.29035e-13	4
f101	1.95606e-17	0.264494	0.394	0.15	3.47141e-13	4
txnrd1	2.28129e-17	0.325823	0.563	0.267	4.04861e-13	4
capza1a	2.51058e-17	0.405096	0.845	0.616	4.45553e-13	4
ENSDARG00000091079	3.43772e-17	0.329031	0.502	0.228	6.10093e-13	4
snx3	7.45792e-17	0.381887	0.54	0.274	1.32356e-12	4
CABZ01095060.1	1.04685e-16	0.306234	0.423	0.176	1.85785e-12	4
cs	1.05119e-16	0.350974	0.484	0.223	1.86554e-12	4
snai22	1.94454e-16	0.27537	0.498	0.224	3.45098e-12	4
dap1b.1	2.27361e-16	0.470734	0.873	0.679	4.03497e-12	4
glo1	2.94919e-16	0.38498	0.77	0.523	5.23394e-12	4
mef2aa	2.98753e-16	0.355842	0.357	0.138	5.30198e-12	4
ccng2	3.64653e-16	0.561657	0.709	0.454	6.47149e-12	4
ndufa2	4.44037e-16	0.272655	0.676	0.385	7.88033e-12	4
prdx5	5.7528e-16	0.315951	0.582	0.294	1.02095e-11	4
aifm2	5.83358e-16	0.365005	0.437	0.197	1.03529e-11	4
dap	7.70846e-16	0.380043	0.662	0.391	1.36802e-11	4
hagh1	8.1391e-16	0.252143	0.343	0.127	1.44445e-11	4
bckdk	8.93198e-16	0.272317	0.446	0.188	1.58516e-11	4
cryl1	1.00751e-15	0.285441	0.282	0.097	1.78802e-11	4
fundc1	1.28004e-15	0.261113	0.512	0.235	2.27169e-11	4
soul3	1.49349e-15	0.283591	0.254	0.081	2.65049e-11	4
stambpa	1.73509e-15	0.335288	0.362	0.147	3.07927e-11	4
cited4b	1.75652e-15	0.330775	0.54	0.265	3.1173e-11	4
nck1a	1.90013e-15	0.257935	0.498	0.223	3.37217e-11	4
map7d1b	2.01078e-15	0.402492	0.488	0.244	3.56854e-11	4
dscr3	3.20254e-15	0.294349	0.404	0.173	5.68354e-11	4
rpl38	3.29518e-15	0.256524	0.991	0.984	5.84796e-11	4
vdac2	3.36936e-15	0.25873	0.939	0.801	5.97961e-11	4
rhbdf1a	3.53225e-15	0.271795	0.329	0.123	6.26868e-11	4
dap1b	4.80454e-15	0.425846	0.822	0.592	8.52663e-11	4
ginm1	4.84373e-15	0.349585	0.535	0.274	8.59617e-11	4
commd3	5.11314e-15	0.272933	0.362	0.145	9.0743e-11	4
pfdn5	5.38655e-15	0.370482	0.671	0.396	9.55952e-11	4
atp5a1	5.67385e-15	0.323885	0.925	0.755	1.00694e-10	4
tmem30ab	5.96448e-15	0.286463	0.427	0.187	1.05852e-10	4
anapc11	6.64452e-15	0.347272	0.437	0.203	1.1792e-10	4
rab1ab1	7.78489e-15	0.364226	0.836	0.589	1.38159e-10	4
fbp1a	8.86676e-15	0.260378	0.362	0.144	1.57358e-10	4
creg1	1.78652e-14	0.258266	0.254	0.086	3.17054e-10	4
cfl11	1.87715e-14	0.281591	0.995	0.959	3.33138e-10	4
tecrb	2.63207e-14	0.279272	0.366	0.153	4.67114e-10	4
ralaa	3.1356e-14	0.260578	0.254	0.086	5.56474e-10	4
ppt1	3.30843e-14	0.412568	0.704	0.461	5.87147e-10	4
ppm1la	3.53712e-14	0.27461	0.352	0.143	6.27732e-10	4
ndufs8a	3.57008e-14	0.269794	0.446	0.206	6.33583e-10	4
nudt5	4.47769e-14	0.27518	0.347	0.144	7.94656e-10	4
glmp	5.069e-14	0.251955	0.3	0.114	8.99596e-10	4
ndufb9	5.42324e-14	0.334535	0.784	0.53	9.62463e-10	4
arpc3	5.7438e-14	0.346395	0.883	0.68	1.01935e-09	4
CU694197.1	5.85095e-14	0.328715	0.798	0.531	1.03837e-09	4
atp6v1c1a	7.32411e-14	0.273828	0.394	0.177	1.29981e-09	4
akt1s1	7.36184e-14	0.30644	0.521	0.261	1.30651e-09	4
pno12	1.2009e-13	0.331084	0.681	0.406	2.13123e-09	4
rgrb	1.33026e-13	0.250162	0.254	0.088	2.36081e-09	4
commd7	2.87744e-13	0.274631	0.441	0.208	5.10659e-09	4
skp1	3.26837e-13	0.321839	0.897	0.741	5.80038e-09	4
zfyve211	3.95972e-13	0.28369	0.39	0.176	7.02731e-09	4
tpi1b	4.36859e-13	0.265898	0.657	0.386	7.75293e-09	4
glud1a1	5.3949e-13	0.282355	0.465	0.229	9.57434e-09	4
ivd	5.67093e-13	0.281987	0.404	0.185	1.00642e-08	4
sept2	7.1112e-13	0.32049	0.709	0.449	1.26202e-08	4
mdh2	7.35215e-13	0.265755	0.859	0.666	1.30479e-08	4
gstm.11	9.56616e-13	0.310497	0.484	0.255	1.69771e-08	4
abhd17b	1.24274e-12	0.275242	0.404	0.182	2.2055e-08	4
sgce1	1.537e-12	0.297142	0.535	0.284	2.72771e-08	4
id31	2.9839e-12	0.268776	0.728	0.474	5.29552e-08	4
vta1	3.28622e-12	0.26539	0.479	0.245	5.83206e-08	4
ywhabl	3.37602e-12	0.311072	0.93	0.819	5.99142e-08	4
uqcrfs1	3.98995e-12	0.28937	0.728	0.484	7.08097e-08	4
lyrm4	7.14034e-12	0.337359	0.357	0.168	1.2672e-07	4
tax1bp3	8.5894e-12	0.282683	0.498	0.262	1.52436e-07	4
romo1	8.81337e-12	0.288609	0.906	0.8	1.56411e-07	4
si:dkey-13i19.8	9.46004e-12	0.325314	0.648	0.417	1.67887e-07	4
arf2a	9.53651e-12	0.311638	0.629	0.386	1.69244e-07	4
scamp2	9.63504e-12	0.292316	0.371	0.178	1.70993e-07	4
rap1b	1.04649e-11	0.3034	0.737	0.519	1.8572e-07	4
ap2m1a	1.45477e-11	0.275632	0.84	0.649	2.58177e-07	4
nup62l	1.73781e-11	0.262147	0.39	0.187	3.0841e-07	4
atp6v0b	1.89822e-11	0.262238	0.404	0.195	3.36877e-07	4
anxa3b	2.13538e-11	0.252664	0.577	0.325	3.78966e-07	4
ndufb2	2.23948e-11	0.276486	0.704	0.453	3.97441e-07	4
map1lc3a1	2.33168e-11	0.334935	0.648	0.407	4.13803e-07	4
dars	2.47346e-11	0.279098	0.498	0.265	4.38964e-07	4
pgd	2.74754e-11	0.280262	0.338	0.149	4.87606e-07	4
sdhb	2.9354e-11	0.29259	0.606	0.373	5.20946e-07	4
smim12	3.63645e-11	0.250412	0.268	0.109	6.45361e-07	4
atp2b4	5.90871e-11	0.259372	0.446	0.232	1.04862e-06	4
tomm7	6.26331e-11	0.260827	0.596	0.336	1.11155e-06	4
dldh	8.28224e-11	0.25722	0.606	0.366	1.46985e-06	4
rnf7	8.77596e-11	0.306456	0.559	0.335	1.55747e-06	4
cab39l	9.04087e-11	0.269893	0.507	0.272	1.60448e-06	4
nipsnap2	1.08263e-10	0.281798	0.601	0.36	1.92134e-06	4
cdc42	1.16002e-10	0.256931	0.906	0.746	2.05869e-06	4
vma21	1.24881e-10	0.253417	0.531	0.293	2.21627e-06	4
sumo2b	1.58639e-10	0.312596	0.939	0.859	2.81537e-06	4
lgals3a	1.65341e-10	0.262079	0.615	0.359	2.9343e-06	4
MED9	3.04837e-10	0.288101	0.427	0.225	5.40994e-06	4
ssuh2rs11	3.15381e-10	0.260826	0.568	0.327	5.59706e-06	4
chmp1b	3.1981e-10	0.304913	0.709	0.492	5.67567e-06	4
ndufa1	3.35139e-10	0.254362	0.714	0.499	5.94771e-06	4
mrpl53	4.18627e-10	0.277435	0.338	0.162	7.42938e-06	4
trappc1	4.90012e-10	0.289926	0.512	0.292	8.69625e-06	4
chmp2bb	5.59289e-10	0.279685	0.498	0.288	9.92571e-06	4
rap2c	5.60215e-10	0.269935	0.554	0.328	9.94214e-06	4
arpc4	7.64586e-10	0.255037	0.559	0.334	1.35691e-05	4
emc7	1.07541e-09	0.279278	0.521	0.307	1.90853e-05	4
anxa11b	1.14529e-09	0.285924	0.662	0.442	2.03255e-05	4
prkar2aa	2.05229e-09	0.260121	0.469	0.261	3.64221e-05	4
arf2b	2.56432e-09	0.310748	0.667	0.454	4.5509e-05	4
ola1	4.26549e-09	0.278155	0.718	0.531	7.56996e-05	4
aldh6a1	5.17326e-09	0.267162	0.601	0.396	9.18098e-05	4
cib1	5.65479e-09	0.257051	0.479	0.279	0.000100356	4
rwdd1	9.17281e-09	0.260852	0.512	0.309	0.00016279	4
tomm20b	1.09824e-08	0.269137	0.761	0.577	0.000194905	4
zgc:162944	1.10995e-08	0.26813	0.648	0.426	0.000196982	4
syf2	1.15831e-08	0.272815	0.7	0.481	0.000205565	4
ube2al	2.59205e-08	0.25285	0.394	0.219	0.000460011	4
txn	8.78515e-08	0.367272	0.362	0.2	0.0015591	4
rab11a	1.22716e-06	0.27373	0.662	0.472	0.0217785	4
rnf10	2.94039e-06	0.266044	0.751	0.564	0.0521832	4
fam133b	3.58346e-06	0.273423	0.606	0.453	0.0635957	4
dusp11	0.000100081	0.414274	0.362	0.247	1	4
ppdpfa1	0.000135355	0.321964	0.427	0.315	1	4
elavl3	1.98179e-271	2.19509	0.936	0.067	3.51708e-267	5	Cluster 5
phox2a	1.09406e-231	2.60536	0.926	0.096	1.94163e-227	5
elavl4	4.63013e-224	2.20257	0.886	0.084	8.21709e-220	5
vamp2	9.62173e-183	1.15582	0.644	0.039	1.70757e-178	5
myt1b	5.44361e-182	1.08424	0.604	0.034	9.66078e-178	5
rnasekb	3.01786e-172	1.48257	0.856	0.113	5.35579e-168	5
gap43	7.52578e-168	1.86988	0.856	0.12	1.3356e-163	5
jagn1a	1.03022e-158	0.929514	0.579	0.038	1.82833e-154	5
tuba2	9.87745e-156	1.19047	0.589	0.042	1.75295e-151	5
phox2bb1	3.91261e-152	2.01427	0.926	0.178	6.94372e-148	5
cplx2	1.02682e-150	1.0936	0.584	0.043	1.82231e-146	5
chrna5	4.17428e-150	1.46915	0.634	0.056	7.40809e-146	5
cnrip1a	2.56157e-147	0.933062	0.51	0.029	4.54601e-143	5
syt1a	2.62519e-145	0.899646	0.51	0.029	4.65893e-141	5
rtn1a	2.64951e-141	1.66194	0.931	0.211	4.70209e-137	5
gng3	1.14394e-140	1.66337	0.658	0.072	2.03014e-136	5
syt11a	6.21493e-140	0.939782	0.515	0.033	1.10296e-135	5
stx1b	1.84923e-137	0.925825	0.475	0.027	3.28182e-133	5
sept3	4.21351e-137	0.734788	0.421	0.018	7.47772e-133	5
stmn1b	9.78365e-136	1.94496	0.787	0.128	1.7363e-131	5
hmp19	1.41105e-135	1.23697	0.653	0.073	2.50419e-131	5
scg5	1.23369e-131	0.817739	0.465	0.027	2.18942e-127	5
hmx2	7.91146e-131	1.45213	0.465	0.029	1.40405e-126	5
celf3a	1.99998e-128	0.795697	0.495	0.034	3.54937e-124	5
fez1	2.64708e-127	0.972289	0.52	0.041	4.69778e-123	5
slc35g2a	3.58649e-127	1.05208	0.48	0.033	6.36494e-123	5
stmn2b	2.76181e-126	1.30663	0.589	0.058	4.90139e-122	5
stmn2a	4.0469e-125	1.55454	0.579	0.058	7.18203e-121	5
zgc:153426	2.86089e-122	1.45893	0.559	0.056	5.07722e-118	5
maptb1	3.24446e-122	1.23162	0.728	0.106	5.75795e-118	5
olfm1b	8.60884e-122	1.08033	0.495	0.038	1.52781e-117	5
capn1b	9.00161e-120	0.790474	0.505	0.042	1.59752e-115	5
gng2	1.57876e-118	1.44403	0.767	0.143	2.80183e-114	5
zgc:65894	2.1146e-118	1.37626	0.579	0.063	3.75278e-114	5
atp6v0cb	1.9775e-117	1.51482	0.817	0.181	3.50947e-113	5
tuba1c	1.15127e-116	1.99782	0.896	0.255	2.04317e-112	5
pcsk1nl	2.71707e-115	0.957642	0.45	0.032	4.82199e-111	5
scg2b	1.23399e-112	1.23823	0.421	0.028	2.18995e-108	5
scg3	2.64159e-112	1.01609	0.629	0.084	4.68804e-108	5
CR812832.11	1.45857e-110	1.6871	0.733	0.131	2.58853e-106	5
hmx3a	1.63758e-110	1.36857	0.535	0.058	2.90622e-106	5
sncb	2.6247e-110	1.61137	0.559	0.065	4.65806e-106	5
tuba1a	7.80964e-110	1.73902	0.856	0.222	1.38598e-105	5
necap1	6.40139e-109	0.791463	0.475	0.041	1.13606e-104	5
chrnb4	6.53516e-109	0.706842	0.371	0.02	1.1598e-104	5
mllt11	6.6053e-109	1.33253	0.55	0.062	1.17224e-104	5
insm1b	9.30108e-109	1.20924	0.505	0.049	1.65066e-104	5
tmed4	1.53006e-108	0.808546	0.525	0.057	2.71539e-104	5
epb41l4a	7.95601e-108	0.574256	0.351	0.017	1.41195e-103	5
evlb	1.97073e-106	0.755782	0.411	0.029	3.49745e-102	5
atpv0e2	2.72869e-106	1.11836	0.624	0.092	4.84261e-102	5
tspan7b	1.39861e-104	0.843252	0.515	0.053	2.48211e-100	5
hoxb5b1	5.88199e-103	1.59965	0.837	0.206	1.04388e-98	5
tmsb	7.05938e-103	1.47218	0.535	0.065	1.25283e-98	5
stxbp1a	1.4913e-102	0.85037	0.446	0.038	2.6466e-98	5
ENSDARG00000033201	2.38039e-101	0.895989	0.455	0.041	4.22449e-97	5
rundc3ab	3.66989e-101	0.591982	0.356	0.02	6.51295e-97	5
celf4	1.21914e-96	0.802712	0.5	0.058	2.16361e-92	5
snap25a	9.49e-96	1.13591	0.401	0.032	1.68419e-91	5
ywhag2	1.2959e-95	1.52238	0.752	0.179	2.29983e-91	5
vgf	2.16374e-94	1.27807	0.386	0.03	3.84e-90	5
map1aa	4.60514e-94	0.915575	0.421	0.038	8.17274e-90	5
[truncated: 9,927 more rows]
