# Supplementary material for: An atlas of neural crest lineages along the posterior developing zebrafish at single-cell resolution
Source: eLife. 2021 Feb 16;10:e60005. doi: 10.7554/eLife.60005 (PMC7886338; doi:10.7554/eLife.60005)
Supplement: Figure 2—source data 1. — Table summarizing the genes (‘elements’) exclusively found in Cluster 4, exclusively found in Cluster 18, and genes found in both Clusters 4 and 18 at the 68–70 hpf time point scRNA-seq dataset. [file elife-60005-fig2-data1.xlsx.zip]

Archive with 1 entries (1 files):
- Figure_2source_data_1RS.xlsx
