# Supplementary material for: An atlas of neural crest lineages along the posterior developing zebrafish at single-cell resolution
Source: eLife. 2021 Feb 16;10:e60005. doi: 10.7554/eLife.60005 (PMC7886338; doi:10.7554/eLife.60005)
Supplement: Figure 5—source data 2. — Source Data table contains two sheets. Enriched Gene Pathways sheet lists the enriched pathways identified following the use of the statistical test, Fisher’s exact test that compares the number of genes in a given pathway within the reference Danio rerio list to the number of genes in a given pathway within the enteric neuron Sub-cluster 3 list. This analysis produced 43 statistically overrepresented pathways. Column B: Number of genes within the given pathway present with Danio rerio reference list of 25888 genes. Column C: Number of genes within the given pathway present within Sub-cluster 3 gene list. Column D: Number of pathway genes expected to be present within the Sub-cluster 3 gene list based on the percentage of pathway genes present in the Danio rerio reference list. Column E: Denotes that more pathway genes were present in Sub-cluster 3 gene list than expected. Column F: Fold enrichment of Sub-cluster 3 pathway genes comparative to reference list. Column G: p-values calculated following Fisher’s exact test comparing expected number of pathway genes to number of genes pathway genes in Sub-cluster 3. Column H: p-value following Benjamini-Hochberg false discovery rate (FDR) correction. Opioid proenkephalin pathway sheet lists genes associated with this pathway that are present within the enteric neuron Sub-cluster 3 gene list, notably, opioid receptor oprd1b. [file elife-60005-fig5-data2.xlsx.zip]

Archive with 1 entries (1 files):
- Figure_5_source_data_2.xlsx
