# Supplementary material for: An atlas of neural crest lineages along the posterior developing zebrafish at single-cell resolution
Source: eLife. 2021 Feb 16;10:e60005. doi: 10.7554/eLife.60005 (PMC7886338; doi:10.7554/eLife.60005)
Supplement: Figure 5—source data 2. — Source Data table contains two sheets. Enriched Gene Pathways sheet lists the enriched pathways identified following the use of the statistical test, Fisher’s exact test that compares the number of genes in a given pathway within the reference Danio rerio list to the number of genes in a given pathway within the enteric neuron Sub-cluster 3 list. This analysis produced 43 statistically overrepresented pathways. Column B: Number of genes within the given pathway present with Danio rerio reference list of 25888 genes. Column C: Number of genes within the given pathway present within Sub-cluster 3 gene list. Column D: Number of pathway genes expected to be present within the Sub-cluster 3 gene list based on the percentage of pathway genes present in the Danio rerio reference list. Column E: Denotes that more pathway genes were present in Sub-cluster 3 gene list than expected. Column F: Fold enrichment of Sub-cluster 3 pathway genes comparative to reference list. Column G: p-values calculated following Fisher’s exact test comparing expected number of pathway genes to number of genes pathway genes in Sub-cluster 3. Column H: p-value following Benjamini-Hochberg false discovery rate (FDR) correction. Opioid proenkephalin pathway sheet lists genes associated with this pathway that are present within the enteric neuron Sub-cluster 3 gene list, notably, opioid receptor oprd1b. [file elife-60005-fig5-data2.xlsx.zip › Figure_5_source_data_2.xlsx]

## Sheet: Enriched Gene Pathways
Analysis Type:	PANTHER Overrepresentation Test (Released 20200728)
Annotation Version and Release Date:	PANTHER version 15.0 Released 2020-02-14
Analyzed List:	Client Text Box Input (Danio rerio)
Reference List:	Danio rerio (all genes in database)
Test Type:	FISHER
Correction:	FDR
PANTHER Pathways	Danio rerio - REFLIST (25888)	Client Text Box Input (638)	Client Text Box Input (expected)	Client Text Box Input (over/under)	Client Text Box Input (fold Enrichment)	Client Text Box Input (raw P-value)	Client Text Box Input (FDR)
Glycolysis (P00024)	23	9	0.57	+	15.88	4.36e-08	1.39e-06
Synaptic vesicle trafficking (P05734)	36	9	0.89	+	10.14	1.04e-06	2.07e-05
Fructose galactose metabolism (P02744)	13	3	0.32	+	9.36	0.00614	0.025
Beta3 adrenergic receptor signaling pathway (P04379)	38	7	0.94	+	7.47	9.24e-05	0.00105
Opioid proopiomelanocortin pathway (P05917)	46	8	1.13	+	7.06	4.21e-05	0.000608
Opioid proenkephalin pathway (P05915)	46	8	1.13	+	7.06	4.21e-05	0.000557
Adrenaline and noradrenaline biosynthesis (P00001)	29	5	0.71	+	7	0.00124	0.00678
Opioid prodynorphin pathway (P05916)	42	7	1.04	+	6.76	0.000161	0.00171
5HT3 type receptor mediated signaling pathway (P04375)	18	3	0.44	+	6.76	0.0133	0.0482
Metabotropic glutamate receptor group II pathway (P00040)	56	9	1.38	+	6.52	2.45e-05	0.000433
Cortocotropin releasing factor receptor signaling pathway (P04380)	44	7	1.08	+	6.46	0.000208	0.00207
5HT4 type receptor mediated signaling pathway (P04376)	44	7	1.08	+	6.46	0.000208	0.00195
Cytoskeletal regulation by Rho GTPase (P00016)	102	16	2.51	+	6.36	2.5e-08	9.95e-07
Parkinson disease (P00049)	112	17	2.76	+	6.16	1.42e-08	7.54e-07
Axon guidance mediated by semaphorins (P00007)	34	5	0.84	+	5.97	0.00232	0.0108
Axon guidance mediated by Slit/Robo (P00008)	43	6	1.06	+	5.66	0.0011	0.00671
Muscarinic acetylcholine receptor 2 and 4 signaling pathway (P00043)	72	10	1.77	+	5.64	2.72e-05	0.000433
Alpha adrenergic receptor signaling pathway (P00002)	30	4	0.74	+	5.41	0.00868	0.0328
Huntington disease (P00029)	191	25	4.71	+	5.31	1.01e-10	8.03e-09
5HT1 type receptor mediated signaling pathway (P04373)	54	7	1.33	+	5.26	0.000638	0.00461
Muscarinic acetylcholine receptor 1 and 3 signaling pathway (P00042)	80	10	1.97	+	5.07	6.13e-05	0.00075
Heterotrimeric G-protein signaling pathway-rod outer segment phototransduction (P00028)	48	6	1.18	+	5.07	0.00183	0.00911
FGF signaling pathway (P00021)	158	19	3.89	+	4.88	6.06e-08	1.61e-06
Beta2 adrenergic receptor signaling pathway (P04378)	61	7	1.5	+	4.66	0.00123	0.00722
Beta1 adrenergic receptor signaling pathway (P04377)	61	7	1.5	+	4.66	0.00123	0.00697
Angiotensin II-stimulated signaling through G proteins and beta-arrestin (P05911)	45	5	1.11	+	4.51	0.00688	0.0274
EGF receptor signaling pathway (P00018)	178	19	4.39	+	4.33	3.29e-07	7.48e-06
Oxytocin receptor mediated signaling pathway (P04391)	75	8	1.85	+	4.33	0.000867	0.00574
Ubiquitin proteasome pathway (P00060)	66	7	1.63	+	4.3	0.00186	0.00896
Ras Pathway (P04393)	96	10	2.37	+	4.23	0.000242	0.00203
Thyrotropin-releasing hormone receptor signaling pathway (P04394)	78	8	1.92	+	4.16	0.0011	0.00697
B cell activation (P00010)	89	9	2.19	+	4.1	0.000598	0.00453
Metabotropic glutamate receptor group III pathway (P00039)	93	9	2.29	+	3.93	0.0008	0.00553
Enkephalin release (P05913)	52	5	1.28	+	3.9	0.0119	0.0439
Dopamine receptor mediated signaling pathway (P05912)	73	7	1.8	+	3.89	0.00314	0.0139
T cell activation (P00053)	105	10	2.59	+	3.86	0.000468	0.00372
5HT2 type receptor mediated signaling pathway (P04374)	85	8	2.09	+	3.82	0.00182	0.00932
Nicotinic acetylcholine receptor signaling pathway (P00044)	126	10	3.11	+	3.22	0.00171	0.00904
Integrin signalling pathway (P00034)	221	16	5.45	+	2.94	0.000218	0.00193
TGF-beta signaling pathway (P00052)	128	9	3.15	+	2.85	0.006	0.0251
Heterotrimeric G-protein signaling pathway-Gq alpha and Go alpha mediated pathway (P00027)	181	11	4.46	+	2.47	0.00701	0.0272
CCKR signaling map (P06959)	217	13	5.35	+	2.43	0.00398	0.0171
Inflammation mediated by chemokine and cytokine signaling pathway (P00031)	302	17	7.44	+	2.28	0.00242	0.011
Unclassified (UNCLASSIFIED)	22884	486	563.97	-	0.86	2.57e-17	4.08e-15

## Sheet: Opioid proenkephalin pathway
Gene ID	Mapped IDs	Gene Name Gene Symbol	PANTHER Family/Subfamily	PANTHER GO-Slim Molecular Function	PANTHER GO-Slim Biological Process	PANTHER GO-Slim Cellular Component	PANTHER Protein Class	Pathway
DANRE|ZFIN=ZDB-GENE-010705-1|UniProtKB=Q90Z40	gng3	Guanine nucleotide-binding protein subunit gamma;gng3;ortholog	GUANINE NUCLEOTIDE-BINDING PROTEIN G(I)/G(S)/G(O) SUBUNIT GAMMA-3 (PTHR13809:SF11)	protein binding(GO:0005515)	G protein-coupled receptor signaling pathway(GO:0007186)	catalytic complex(GO:1902494);leaflet of membrane bilayer(GO:0097478);plasma membrane protein complex(GO:0098797);extrinsic component of cytoplasmic side of plasma membrane(GO:0031234);cytoplasmic part(GO:0044444)	heterotrimeric G-protein(PC00117)	Beta3 adrenergic receptor signaling pathway->G-Protein;;Heterotrimeric G-protein signaling pathway-Gi alpha and Gs alpha mediated pathway->G protein gamma subunit;;Thyrotropin-releasing hormone receptor signaling pathway->G-Protein;;Histamine H1 receptor mediated signaling pathway->G-Protein;;Inflammation mediated by chemokine and cytokine signaling pathway->G protein, beta and gamma subunit;;5HT…				Danio rerio	GTPase activity(GO:0003924);G-protein beta-subunit binding(GO:0031681)	signal transduction(GO:0007165);G protein-coupled receptor signaling pathway(GO:0007186)	heterotrimeric G-protein complex(GO:0005834);plasma membrane(GO:0005886);membrane(GO:0016020);G-protein beta/gamma-subunit complex(GO:0031680)	Hemostasis;G beta:gamma signalling through BTK;Activation of kainate receptors upon glutamate binding;ESR-mediated signaling;Opioid Signalling;Inwardly rectifying K+ channels;G alpha (12/13) signalling events;G-protein beta:gamma signalling;Presynaptic function of Kainate receptors;Activation of GABAB receptors;Class B/2 (Secretin family receptors);Platelet activation, signaling and aggregation;R…
DANRE|ZFIN=ZDB-GENE-980526-392|UniProtKB=Q6PC54	snap25b	Synaptosomal-associated protein 25-B;snap25b;ortholog	SYNAPTOSOMAL-ASSOCIATED PROTEIN 25 (PTHR19305:SF5)	syntaxin binding(GO:0019905)	vesicle fusion to plasma membrane(GO:0099500);cellular protein-containing complex assembly(GO:0034622);synaptic vesicle exocytosis(GO:0016079)	SNARE complex(GO:0031201);plasma membrane(GO:0005886)	SNARE protein(PC00034)	Thyrotropin-releasing hormone receptor signaling pathway->SNARE Complex;;Alpha adrenergic receptor signaling pathway->N-ethylmaleimide-sensitive factor attachment protein receptor;;Cortocotropin releasing factor receptor signaling pathway->SNARE Complex;;Beta3 adrenergic receptor signaling pathway->SNARE Complex;;Opioid prodynorphin pathway->SNARE Complex;;Opioid proopiomelanocortin pathway->SNAR…				Danio rerio	SNARE binding(GO:0000149);voltage-gated potassium channel activity(GO:0005249);SNAP receptor activity(GO:0005484);syntaxin-1 binding(GO:0017075);syntaxin binding(GO:0019905)	exocytosis(GO:0006887);vesicle fusion(GO:0006906);locomotory behavior(GO:0007626);synaptic vesicle priming(GO:0016082);synaptic vesicle fusion to presynaptic active zone membrane(GO:0031629);clustering of voltage-gated sodium channels(GO:0045162)	cytoplasm(GO:0005737);plasma membrane(GO:0005886);membrane(GO:0016020);cell junction(GO:0030054);BLOC-1 complex(GO:0031083);SNARE complex(GO:0031201);neuron projection(GO:0043005);synapse(GO:0045202);synaptobrevin 2-SNAP-25-syntaxin-1a-complexin I complex(GO:0070032)
DANRE|ZFIN=ZDB-GENE-050417-59|UniProtKB=Q15KE4	gng2	Guanine nucleotide-binding protein subunit gamma;gng2;ortholog	GUANINE NUCLEOTIDE-BINDING PROTEIN G(I)/G(S)/G(O) SUBUNIT GAMMA-2 (PTHR13809:SF25)	protein binding(GO:0005515)	G protein-coupled receptor signaling pathway(GO:0007186)	catalytic complex(GO:1902494);leaflet of membrane bilayer(GO:0097478);plasma membrane protein complex(GO:0098797);extrinsic component of cytoplasmic side of plasma membrane(GO:0031234);cytoplasmic part(GO:0044444)	heterotrimeric G-protein(PC00117)	Beta3 adrenergic receptor signaling pathway->G-Protein;;Heterotrimeric G-protein signaling pathway-Gi alpha and Gs alpha mediated pathway->G protein gamma subunit;;Thyrotropin-releasing hormone receptor signaling pathway->G-Protein;;Gonadotropin-releasing hormone receptor pathway->Ggamma;;Histamine H1 receptor mediated signaling pathway->G-Protein;;Inflammation mediated by chemokine and cytokine …				Danio rerio	GTPase activity(GO:0003924);G-protein beta-subunit binding(GO:0031681)	sprouting angiogenesis(GO:0002040);signal transduction(GO:0007165);G protein-coupled receptor signaling pathway(GO:0007186);vascular endothelial growth factor receptor signaling pathway(GO:0048010)	cytosol(GO:0005829);heterotrimeric G-protein complex(GO:0005834);plasma membrane(GO:0005886);membrane(GO:0016020);G-protein beta/gamma-subunit complex(GO:0031680)	Hemostasis;G beta:gamma signalling through BTK;Activation of kainate receptors upon glutamate binding;ESR-mediated signaling;Opioid Signalling;Inwardly rectifying K+ channels;G alpha (12/13) signalling events;G-protein beta:gamma signalling;Presynaptic function of Kainate receptors;Activation of GABAB receptors;Class B/2 (Secretin family receptors);Platelet activation, signaling and aggregation;R…
DANRE|ZFIN=ZDB-GENE-050320-65|UniProtKB=Q5BJ11	gnb2	Gnb2 protein;gnb2;ortholog	GUANINE NUCLEOTIDE-BINDING PROTEIN G(I)/G(S)/G(T) SUBUNIT BETA-2 (PTHR19850:SF27)				heterotrimeric G-protein(PC00117)	Beta3 adrenergic receptor signaling pathway->G-Protein;;Wnt signaling pathway->G protein, beta subunit;;Thyrotropin-releasing hormone receptor signaling pathway->G-Protein;;GABA-B receptor II signaling->G protein, beta subunit;;Histamine H1 receptor mediated signaling pathway->G-Protein;;5HT1 type receptor mediated signaling pathway->G-protein;;5HT4 type receptor mediated signaling pathway->G-pro…				Danio rerio	G-protein gamma-subunit binding(GO:0031682)	signal transduction(GO:0007165);G protein-coupled receptor signaling pathway(GO:0007186)	cytoplasm(GO:0005737);heterotrimeric G-protein complex(GO:0005834)	Hemostasis;G beta:gamma signalling through BTK;Activation of kainate receptors upon glutamate binding;ESR-mediated signaling;Opioid Signalling;Inwardly rectifying K+ channels;G alpha (12/13) signalling events;G-protein beta:gamma signalling;Presynaptic function of Kainate receptors;Activation of GABAB receptors;Class B/2 (Secretin family receptors);Platelet activation, signaling and aggregation;R…
DANRE|ZFIN=ZDB-GENE-030131-9966|UniProtKB=Q6TH03	gng5	Guanine nucleotide-binding protein subunit gamma;gng5;ortholog	GUANINE NUCLEOTIDE-BINDING PROTEIN G(I)/G(S)/G(O) SUBUNIT GAMMA-5 (PTHR13809:SF5)	protein binding(GO:0005515)	G protein-coupled receptor signaling pathway(GO:0007186)	catalytic complex(GO:1902494);leaflet of membrane bilayer(GO:0097478);plasma membrane protein complex(GO:0098797);extrinsic component of cytoplasmic side of plasma membrane(GO:0031234);cytoplasmic part(GO:0044444)	heterotrimeric G-protein(PC00117)	Beta3 adrenergic receptor signaling pathway->G-Protein;;Heterotrimeric G-protein signaling pathway-Gi alpha and Gs alpha mediated pathway->G protein gamma subunit;;Thyrotropin-releasing hormone receptor signaling pathway->G-Protein;;Histamine H1 receptor mediated signaling pathway->G-Protein;;Inflammation mediated by chemokine and cytokine signaling pathway->G protein, beta and gamma subunit;;5HT…				Danio rerio	GTPase activity(GO:0003924);G-protein beta-subunit binding(GO:0031681)	signal transduction(GO:0007165);G protein-coupled receptor signaling pathway(GO:0007186)	heterotrimeric G-protein complex(GO:0005834);plasma membrane(GO:0005886);membrane(GO:0016020);G-protein beta/gamma-subunit complex(GO:0031680)
DANRE|ZFIN=ZDB-GENE-980526-468|UniProtKB=Q5TZ66	snap25a	Synaptosomal-associated protein 25-A;snap25a;ortholog	SYNAPTOSOMAL-ASSOCIATED PROTEIN 25 (PTHR19305:SF5)	syntaxin binding(GO:0019905)	vesicle fusion to plasma membrane(GO:0099500);cellular protein-containing complex assembly(GO:0034622);synaptic vesicle exocytosis(GO:0016079)	SNARE complex(GO:0031201);plasma membrane(GO:0005886)	SNARE protein(PC00034)	Thyrotropin-releasing hormone receptor signaling pathway->SNARE Complex;;Alpha adrenergic receptor signaling pathway->N-ethylmaleimide-sensitive factor attachment protein receptor;;Cortocotropin releasing factor receptor signaling pathway->SNARE Complex;;Beta3 adrenergic receptor signaling pathway->SNARE Complex;;Opioid prodynorphin pathway->SNARE Complex;;Opioid proopiomelanocortin pathway->SNAR…				Danio rerio	SNARE binding(GO:0000149);voltage-gated potassium channel activity(GO:0005249);SNAP receptor activity(GO:0005484);syntaxin-1 binding(GO:0017075);syntaxin binding(GO:0019905)	mitotic cytokinesis(GO:0000281);exocytosis(GO:0006887);vesicle fusion(GO:0006906);locomotory behavior(GO:0007626);synaptic vesicle priming(GO:0016082);synaptic vesicle fusion to presynaptic active zone membrane(GO:0031629)	cytoplasm(GO:0005737);plasma membrane(GO:0005886);membrane(GO:0016020);cell junction(GO:0030054);BLOC-1 complex(GO:0031083);SNARE complex(GO:0031201);neuron projection(GO:0043005);synapse(GO:0045202);synaptobrevin 2-SNAP-25-syntaxin-1a-complexin I complex(GO:0070032)	Immune System;Serotonin Neurotransmitter Release Cycle;Norepinephrine Neurotransmitter Release Cycle;Innate Immune System;GABA synthesis, release, reuptake and degradation;Dopamine Neurotransmitter Release Cycle;Glutamate Neurotransmitter Release Cycle;Neuronal System;Transmission across Chemical Synapses;Acetylcholine Neurotransmitter Release Cycle;Cytokine Signaling in Immune system;Other inter…
DANRE|ZFIN=ZDB-GENE-030131-8225|UniProtKB=Q7SZZ5	vamp2	Vesicle-associated membrane protein 2;vamp2;ortholog	VESICLE-ASSOCIATED MEMBRANE PROTEIN 2 (PTHR45701:SF5)	syntaxin binding(GO:0019905)	vesicle fusion(GO:0006906);cellular protein-containing complex assembly(GO:0034622)	SNARE complex(GO:0031201);plasma membrane(GO:0005886)		Thyrotropin-releasing hormone receptor signaling pathway->SNARE Complex;;Alpha adrenergic receptor signaling pathway->N-ethylmaleimide-sensitive factor attachment protein receptor;;Cortocotropin releasing factor receptor signaling pathway->SNARE Complex;;Beta3 adrenergic receptor signaling pathway->SNARE Complex;;Opioid prodynorphin pathway->SNARE Complex;;Opioid proopiomelanocortin pathway->SNAR…				Danio rerio	SNAP receptor activity(GO:0005484);syntaxin-1 binding(GO:0017075);syntaxin binding(GO:0019905)	vesicle fusion(GO:0006906);vesicle-mediated transport(GO:0016192);SNARE complex assembly(GO:0035493)	plasma membrane(GO:0005886);membrane(GO:0016020);integral component of membrane(GO:0016021);SNARE complex(GO:0031201);vesicle(GO:0031982);cleavage furrow(GO:0032154)	Protein localization;Neurotransmitter release cycle;Membrane Trafficking;Signaling by Interleukins;Golgi Associated Vesicle Biogenesis;Acetylcholine Neurotransmitter Release Cycle;Lysosome Vesicle Biogenesis;Vesicle-mediated transport;Clathrin-mediated endocytosis;Cargo recognition for clathrin-mediated endocytosis;Norepinephrine Neurotransmitter Release Cycle;Other interleukin signaling;Glutamat…
DANRE|ZFIN=ZDB-GENE-030131-8473|UniProtKB=B3DH72	oprd1b	Opioid receptor, delta 1b;oprd1b;ortholog	DELTA-TYPE OPIOID RECEPTOR (PTHR24229:SF2)	G protein-coupled receptor activity(GO:0004930);neuropeptide binding(GO:0042923)	neuropeptide signaling pathway(GO:0007218)	integral component of plasma membrane(GO:0005887);plasma membrane region(GO:0098590);neuron projection(GO:0043005)	G-protein coupled receptor(PC00021)	Heterotrimeric G-protein signaling pathway-Gi alpha and Gs alpha mediated pathway->Gi protein coupled receptor;;Enkephalin release->Gi protein coupled receptor;;Heterotrimeric G-protein signaling pathway-Gq alpha and Go alpha mediated pathway->Go-protein coupled receptor;;Opioid proenkephalin pathway->opioid receptor, delta or mu;;Opioid proopiomelanocortin pathway->opioid receptor, delta or mu;;…				Danio rerio	G protein-coupled receptor activity(GO:0004930);opioid receptor activity(GO:0004985);enkephalin receptor activity(GO:0038046);morphine receptor activity(GO:0038047);peptide binding(GO:0042277);neuropeptide binding(GO:0042923)	signal transduction(GO:0007165);G protein-coupled receptor signaling pathway(GO:0007186);neuropeptide signaling pathway(GO:0007218);opioid receptor signaling pathway(GO:0038003)	integral component of plasma membrane(GO:0005887);membrane(GO:0016020);integral component of membrane(GO:0016021);neuron projection(GO:0043005)
