# Supplementary material for: An atlas of neural crest lineages along the posterior developing zebrafish at single-cell resolution
Source: eLife. 2021 Feb 16;10:e60005. doi: 10.7554/eLife.60005 (PMC7886338; doi:10.7554/eLife.60005)
Supplement: Figure 6—source data 1. — Tables reporting the Seurat output for genes for each major cell type identity including p-values (<0.01), average log-fold change (≥0.25), adjusted p-values (≤1.0), pct.1 summarizing proportion of cells expressing the individual gene in the cluster identity category, pct.2 showing the proportion of cells expressing the individual gene in all cluster identity categories in the atlas dataset. [file elife-60005-fig6-data1.xlsx.zip]

Archive with 1 entries (1 files):
- Figure_6source_data_1_V2.xlsx
