# Supplementary material for: An atlas of neural crest lineages along the posterior developing zebrafish at single-cell resolution
Source: eLife. 2021 Feb 16;10:e60005. doi: 10.7554/eLife.60005 (PMC7886338; doi:10.7554/eLife.60005)
Supplement: Figure 6—source data 1. — Tables reporting the Seurat output for genes for each major cell type identity including p-values (<0.01), average log-fold change (≥0.25), adjusted p-values (≤1.0), pct.1 summarizing proportion of cells expressing the individual gene in the cluster identity category, pct.2 showing the proportion of cells expressing the individual gene in all cluster identity categories in the atlas dataset. [file elife-60005-fig6-data1.xlsx.zip › Figure_6source_data_1_V2.xlsx]

## Sheet: MergeFinal_PC20+res1.2_Atlas_Ma
	p_val	avg_logFC	pct.1	pct.2	p_val_adj	cluster	gene
CR383676.1	6.19e-06	0.25262	1	0.993	0.119053	Glial	CR383676.1
ssbp3b1	0.00912469	0.253639	0.453	0.363	1	Glial	ssbp3b
eny2	0.00306084	0.253781	0.523	0.413	1	Glial	eny2
rap2c	0.00774199	0.259284	0.465	0.4	1	Glial	rap2c
letm2	0.00481383	0.259364	0.256	0.159	1	Glial	letm2
elavl32	2.78e-08	0.259566	0.465	0.19	0.000535539	Glial	elavl3
gdi12	0.004633	0.261773	0.36	0.243	1	Glial	gdi1
nsfl1c	0.00948205	0.262185	0.477	0.409	1	Glial	nsfl1c
tmsb4x1	6.8e-06	0.262369	0.988	0.984	0.130972	Glial	tmsb4x
u2af2b	0.00817981	0.265322	0.558	0.49	1	Glial	u2af2b
rcan1a1	0.00862753	0.267986	0.349	0.252	1	Glial	rcan1a
vamp31	4.21e-05	0.269398	0.744	0.616	0.811263	Glial	vamp3
wbp1	0.00230371	0.270821	0.314	0.202	1	Glial	wbp1
tceb2.11	0.00301502	0.272165	0.57	0.5	1	Glial	tceb2.1
atf7ip1	0.00095209	0.272971	0.628	0.534	1	Glial	atf7ip
hmgcrb	0.0015036	0.276523	0.267	0.162	1	Glial	hmgcrb
ppdpfb1	0.00864098	0.277344	1	0.97	1	Glial	ppdpfb
ptpro1	8.11e-05	0.278264	0.279	0.14	1	Glial	ptpro
sufu	0.00645564	0.28007	0.291	0.206	1	Glial	sufu
ywhabb1	0.000270491	0.281232	0.837	0.774	1	Glial	ywhabb
ankrd121	0.00187927	0.283232	0.407	0.299	1	Glial	ankrd12
zswim51	0.000251222	0.289382	0.419	0.273	1	Glial	zswim5
setd8a1	6.14e-05	0.289992	0.593	0.463	1	Glial	setd8a
AL929185.21	1.02e-05	0.290104	0.267	0.11	0.196912	Glial	AL929185.2
idh11	0.00441166	0.290518	0.36	0.251	1	Glial	idh1
dynll11	0.000600286	0.293079	0.953	0.867	1	Glial	dynll1
pla2g151	0.00813606	0.293484	0.302	0.206	1	Glial	pla2g15
wu:fa19b12	0.00234229	0.293662	0.256	0.151	1	Glial	wu:fa19b12
tmem147	0.00337629	0.294097	0.419	0.317	1	Glial	tmem147
ccdc471	0.0037863	0.297781	0.349	0.262	1	Glial	ccdc47
psmd11a	0.000534375	0.29795	0.407	0.284	1	Glial	psmd11a
psap1	0.00176901	0.298165	0.616	0.511	1	Glial	psap
erh	5.74e-05	0.298656	0.849	0.82	1	Glial	erh
jagn1b	0.00425888	0.30244	0.337	0.238	1	Glial	jagn1b
ube2d1b	0.000766172	0.306252	0.558	0.453	1	Glial	ube2d1b
stmn1b1	2.03e-06	0.310672	0.453	0.216	0.0389827	Glial	stmn1b
zgc:55733	0.00532791	0.311372	0.372	0.283	1	Glial	zgc:55733
tuba1a2	1.61e-05	0.313227	0.547	0.369	0.309895	Glial	tuba1a
mob4	0.00392491	0.313298	0.453	0.381	1	Glial	mob4
cdv3	0.00248686	0.315388	0.535	0.451	1	Glial	cdv3
ranbp9	0.000650017	0.315508	0.36	0.234	1	Glial	ranbp9
stx121	0.00615303	0.315876	0.337	0.248	1	Glial	stx12
fam60al	0.000352094	0.317941	0.442	0.314	1	Glial	fam60al
nuak2	0.000253241	0.325277	0.256	0.131	1	Glial	nuak2
ppt2	0.000826721	0.32544	0.256	0.145	1	Glial	ppt2
sigmar1	9.63e-05	0.327995	0.256	0.13	1	Glial	sigmar1
tmem1341	0.00122213	0.331566	0.291	0.181	1	Glial	tmem134
tmem351	8.06e-06	0.332549	0.349	0.179	0.155059	Glial	tmem35
psmd4b1	0.000507443	0.33372	0.512	0.418	1	Glial	psmd4b
sepw2a1	7.02e-05	0.335351	0.395	0.246	1	Glial	sepw2a
rer1	0.00231369	0.335576	0.523	0.463	1	Glial	rer1
dnajb1b1	0.00181938	0.33813	0.837	0.738	1	Glial	dnajb1b
znf706	0.0012302	0.339734	0.605	0.536	1	Glial	znf706
psmc61	0.00119242	0.341165	0.628	0.591	1	Glial	psmc6
csnk1db	0.00399304	0.343447	0.477	0.392	1	Glial	csnk1db
prnprs32	0.00259669	0.344513	0.442	0.329	1	Glial	prnprs3
ncalda	0.000117648	0.345965	0.279	0.147	1	Glial	ncalda
mkrn11	5.07e-08	0.346014	0.337	0.14	0.000975184	Glial	mkrn1
bsg1	1.89e-05	0.34984	0.884	0.883	0.363195	Glial	bsg
celf21	2.32e-06	0.350049	0.314	0.14	0.0446496	Glial	celf2
spns1	0.000243067	0.350652	0.349	0.22	1	Glial	spns1
csnk1g2b	0.000849383	0.351824	0.36	0.246	1	Glial	csnk1g2b
ccng21	0.00552436	0.352225	0.535	0.441	1	Glial	ccng2
emc31	5.28e-06	0.353599	0.453	0.282	0.101539	Glial	emc3
zgc:92140	0.000624174	0.355306	0.267	0.148	1	Glial	zgc:92140
hspe1	0.00160722	0.355591	0.744	0.738	1	Glial	hspe1
si:zfos-943e10.11	0.00150688	0.355981	0.279	0.171	1	Glial	si:zfos-943e10.1
zfand2a1	0.00246803	0.357453	0.57	0.449	1	Glial	zfand2a
abcd3a	4.75e-07	0.359088	0.279	0.117	0.00914304	Glial	abcd3a
hmgb1a2	5.38e-08	0.359366	0.965	0.861	0.0010347	Glial	hmgb1a
lcor1	0.00095483	0.36075	0.302	0.187	1	Glial	lcor
snapin1	0.000939098	0.361906	0.256	0.146	1	Glial	snapin
hnrnpub1	0.000698758	0.362346	0.57	0.481	1	Glial	hnrnpub
emc41	0.00021867	0.363034	0.314	0.179	1	Glial	emc4
ENSDARG000000689952	0.000130682	0.363424	0.93	0.925	1	Glial	ENSDARG00000068995
sox4a.12	0.00292594	0.364209	0.442	0.326	1	Glial	sox4a.1
emc61	0.000236509	0.365629	0.5	0.39	1	Glial	emc6
aup1	0.00415371	0.367241	0.349	0.25	1	Glial	aup1
yipf6	3.68e-05	0.367491	0.395	0.237	0.707779	Glial	yipf6
baz2ba1	5.7e-06	0.369796	0.407	0.223	0.109716	Glial	baz2ba
dstyk1	1.33e-05	0.369979	0.419	0.254	0.256606	Glial	dstyk
nr2f6b	0.00735138	0.371445	0.349	0.25	1	Glial	nr2f6b
si:ch211-286b5.51	0.0021876	0.372668	0.558	0.477	1	Glial	si:ch211-286b5.5
si:rp71-45k5.4	5.28e-05	0.377019	0.64	0.583	1	Glial	si:rp71-45k5.4
fam177a1	8.85e-06	0.378338	0.453	0.285	0.170422	Glial	fam177a1
nckap11	0.000135062	0.378721	0.302	0.166	1	Glial	nckap1
psmc3	0.000729602	0.382744	0.558	0.494	1	Glial	psmc3
psmb5	0.00325609	0.383136	0.523	0.469	1	Glial	psmb5
srsf5a1	3.85e-06	0.38368	0.86	0.765	0.0740108	Glial	srsf5a
clasp2	2.55e-10	0.385179	0.256	0.076	4.91e-06	Glial	clasp2
adipor21	0.00240823	0.387975	0.372	0.267	1	Glial	adipor2
rab5aa	0.000120518	0.388553	0.395	0.255	1	Glial	rab5aa
fam49a1	4.27e-09	0.38943	0.593	0.32	8.21e-05	Glial	fam49a
sec23b	0.00792132	0.390292	0.267	0.184	1	Glial	sec23b
arl8a1	9.72e-05	0.392563	0.5	0.349	1	Glial	arl8a
myt1b1	0.000145376	0.396329	0.256	0.121	1	Glial	myt1b
fam168a1	5.61e-05	0.398571	0.733	0.625	1	Glial	fam168a
tmco1	5.04e-05	0.399453	0.43	0.274	0.969889	Glial	tmco1
vmp1	1.56e-06	0.405631	0.291	0.132	0.0301222	Glial	vmp1
btbd6b	0.000148261	0.40763	0.302	0.169	1	Glial	btbd6b
ccng1	0.00206433	0.40898	0.884	0.843	1	Glial	ccng1
srebf2	0.00729874	0.409507	0.256	0.174	1	Glial	srebf2
ralab	0.000798601	0.412146	0.279	0.167	1	Glial	ralab
fam168b1	0.00558624	0.412529	0.453	0.388	1	Glial	fam168b
hsp90aa1.21	7.05e-06	0.413445	0.988	0.962	0.135734	Glial	hsp90aa1.2
rgcc1	2.73e-05	0.413699	0.302	0.148	0.524956	Glial	rgcc
nova22	6.99e-08	0.414859	0.5	0.259	0.00134526	Glial	nova2
ptges3a1	0.00446842	0.41645	0.57	0.521	1	Glial	ptges3a
rtca2	0.00110732	0.424741	0.419	0.315	1	Glial	rtca
serinc51	1.01e-07	0.42607	0.395	0.195	0.00194625	Glial	serinc5
stip11	6.77e-05	0.426531	0.802	0.716	1	Glial	stip1
rnasekb1	5.19e-10	0.426987	0.453	0.187	9.99e-06	Glial	rnasekb
prelid3b	2.33e-05	0.428799	0.779	0.66	0.447555	Glial	prelid3b
ahsa1b	6.52e-05	0.438094	0.523	0.364	1	Glial	ahsa1b
tmcc3	7.06e-06	0.441003	0.267	0.123	0.135875	Glial	tmcc3
rtn31	1.85e-05	0.441524	0.372	0.214	0.356118	Glial	rtn3
rnf131	0.00258795	0.442181	0.267	0.168	1	Glial	rnf13
ywhae11	6.46e-08	0.445385	0.826	0.74	0.00124263	Glial	ywhae1
emc71	0.00109025	0.446035	0.419	0.319	1	Glial	emc7
stat1a1	0.00145586	0.446696	0.326	0.222	1	Glial	stat1a
tspan2a1	0.00040143	0.451288	0.291	0.172	1	Glial	tspan2a
gskip	2.56e-07	0.454492	0.488	0.297	0.00493428	Glial	gskip
pgrmc1	1.03e-06	0.455044	0.593	0.425	0.0198356	Glial	pgrmc1
sgms1	0.000962154	0.456477	0.291	0.181	1	Glial	sgms1
vim2	4.51e-09	0.45842	0.535	0.281	8.69e-05	Glial	vim
tmem332	3.66e-07	0.459012	0.57	0.402	0.00704374	Glial	tmem33
vps28	1.32e-09	0.459553	0.651	0.43	2.54e-05	Glial	vps28
aif1l1	0.000261559	0.462718	0.302	0.177	1	Glial	aif1l
cst31	3.35e-08	0.464419	0.721	0.467	0.000645194	Glial	cst3
mlf11	0.00209822	0.469989	0.291	0.179	1	Glial	mlf1
tegt1	1.83e-08	0.470487	0.907	0.826	0.000352509	Glial	tegt
stk35	1.64e-06	0.471472	0.442	0.26	0.0316255	Glial	stk35
slc35f6	3.24e-09	0.472199	0.256	0.086	6.23e-05	Glial	slc35f6
ckbb2	2.77e-05	0.47233	0.547	0.344	0.534123	Glial	ckbb
fkbp41	0.000287054	0.475458	0.593	0.54	1	Glial	fkbp4
hmgb3b2	0.000128258	0.478295	0.488	0.362	1	Glial	hmgb3b
tox3	3.69e-16	0.480357	0.326	0.083	7.1e-12	Glial	tox3
scocb1	6.39e-07	0.480366	0.453	0.252	0.0123078	Glial	scocb
hsbp1b1	5.68e-07	0.482567	0.709	0.587	0.0109412	Glial	hsbp1b
marcksl1a1	0.00291565	0.483141	0.442	0.338	1	Glial	marcksl1a
hacd22	0.000855962	0.484078	0.337	0.224	1	Glial	hacd2
sccpdhb1	1.08e-07	0.488466	0.267	0.104	0.00206969	Glial	sccpdhb
dpysl5a1	2.67e-15	0.488616	0.326	0.085	5.14e-11	Glial	dpysl5a
ENSDARG00000040971	1.73e-05	0.492104	0.779	0.717	0.332765	Glial	ENSDARG00000040971
tmem50a1	1.58e-08	0.492237	0.64	0.427	0.000304087	Glial	tmem50a
isca1	0.00549243	0.493418	0.349	0.257	1	Glial	isca1
selt1a1	1.99e-06	0.493589	0.605	0.459	0.0382339	Glial	selt1a
aldoaa3	9.3e-08	0.494651	0.791	0.673	0.00178924	Glial	aldoaa
dcun1d2b	3.59e-07	0.495676	0.442	0.249	0.00691947	Glial	dcun1d2b
hmgn31	0.00027123	0.496682	0.628	0.539	1	Glial	hmgn3
cdr2l1	4.02e-08	0.500871	0.291	0.114	0.000772844	Glial	cdr2l
ormdl1	1.67e-08	0.502443	0.384	0.177	0.000320528	Glial	ormdl1
dram2b	1.12e-06	0.503649	0.326	0.164	0.0215068	Glial	dram2b
tecrb	4.18e-06	0.514336	0.337	0.18	0.0804758	Glial	tecrb
rpz51	2.44e-13	0.515572	0.314	0.087	4.7e-09	Glial	rpz5
pdzd111	7.97e-10	0.516726	0.5	0.274	1.53e-05	Glial	pdzd11
si:ch211-276i12.91	0.00170086	0.519359	0.465	0.37	1	Glial	si:ch211-276i12.9
tspan3a1	0.00351687	0.519542	0.442	0.372	1	Glial	tspan3a
pou3f3a	4.8e-37	0.526052	0.279	0.029	9.25e-33	Glial	pou3f3a
ppp1cb	3.75e-09	0.526577	0.593	0.358	7.22e-05	Glial	ppp1cb
zgc:92242	0.00770768	0.528224	0.43	0.346	1	Glial	zgc:92242
LEPROTL12	2.14e-06	0.528802	0.593	0.424	0.0412786	Glial	LEPROTL1
ppp1r15a1	0.00048923	0.540422	0.767	0.714	1	Glial	ppp1r15a
tmem59	2.81e-09	0.543189	0.477	0.251	5.4e-05	Glial	tmem59
zcchc24	1.62e-09	0.544047	0.256	0.086	3.11e-05	Glial	zcchc24
cdc42l	0.000164407	0.549072	0.663	0.6	1	Glial	cdc42l
emc101	3.43e-09	0.552441	0.593	0.364	6.59e-05	Glial	emc10
ENSDARG000000374032	2.45e-05	0.559121	0.477	0.296	0.472091	Glial	ENSDARG00000037403
mdkb1	2.37e-08	0.559948	0.616	0.366	0.000456352	Glial	mdkb
si:ch211-193l2.71	8.52e-07	0.561787	0.291	0.121	0.0163993	Glial	si:ch211-193l2.7
fosab1	0.000205539	0.562068	0.942	0.871	1	Glial	fosab
dag1	4.8e-17	0.562162	0.36	0.098	9.24e-13	Glial	dag1
arrdc3b2	1.09e-06	0.564491	0.779	0.59	0.0210195	Glial	arrdc3b
sgce1	3.61e-07	0.565477	0.465	0.284	0.00695774	Glial	sgce
tmem198b	7.59e-10	0.565656	0.326	0.126	1.46e-05	Glial	tmem198b
laptm4b1	6.09e-06	0.566047	0.337	0.176	0.11716	Glial	laptm4b
lfng	6.62e-16	0.567272	0.326	0.084	1.27e-11	Glial	lfng
si:dkey-42i9.41	4.24e-11	0.571837	0.826	0.711	8.16e-07	Glial	si:dkey-42i9.4
tob1b1	0.000587833	0.576305	0.605	0.51	1	Glial	tob1b
ip6k2a	1.95e-08	0.577088	0.395	0.187	0.000374403	Glial	ip6k2a
flvcr2b	1.82e-30	0.578209	0.267	0.033	3.5e-26	Glial	flvcr2b
ENSDARG00000100513	3.44e-07	0.585638	0.64	0.473	0.00662039	Glial	ENSDARG00000100513
BX510923.1	1.88e-58	0.591052	0.291	0.019	3.61e-54	Glial	BX510923.1
her15.11	2.01e-07	0.592493	0.372	0.169	0.00386826	Glial	her15.1
nfasca1	1.26e-09	0.596651	0.256	0.079	2.43e-05	Glial	nfasca
rnf24	3.04e-08	0.598612	0.384	0.185	0.000584846	Glial	rnf24
hsp90aa1.1	0.00476661	0.600196	0.256	0.158	1	Glial	hsp90aa1.1
atf31	1.98e-05	0.610801	0.779	0.71	0.381469	Glial	atf3
ubl3a	5.06e-10	0.612987	0.453	0.216	9.73e-06	Glial	ubl3a
stard81	8.76e-07	0.620909	0.302	0.144	0.0168634	Glial	stard8
necap11	3.24e-11	0.623512	0.279	0.084	6.25e-07	Glial	necap1
ENSDARG000000517622	6.43e-10	0.631205	0.744	0.532	1.24e-05	Glial	ENSDARG00000051762
jam2a	1.59e-06	0.633525	0.267	0.111	0.0306872	Glial	jam2a
swap70b	3.75e-43	0.639251	0.326	0.034	7.21e-39	Glial	swap70b
histh1l1	1.5e-08	0.642095	0.988	0.946	0.000288329	Glial	histh1l
oser11	2.65e-05	0.651674	0.698	0.586	0.50912	Glial	oser1
itm2cb	4.13e-18	0.654391	0.314	0.072	7.95e-14	Glial	itm2cb
peli1b	1.34e-11	0.654516	0.419	0.178	2.58e-07	Glial	peli1b
rasgef1ba2	0.000924236	0.654698	0.384	0.281	1	Glial	rasgef1ba
ENSDARG000000943001	0.00122637	0.657723	0.581	0.487	1	Glial	ENSDARG00000094300
hsp70.31	2.08e-09	0.671306	1	0.962	4e-05	Glial	hsp70.3
jupa1	0.00189897	0.67885	0.372	0.292	1	Glial	jupa
errfi1b1	6.56e-08	0.68342	0.488	0.268	0.00126295	Glial	errfi1b
tfdp21	4.78e-13	0.685624	0.465	0.195	9.2e-09	Glial	tfdp2
rhoub	3.92e-10	0.692167	0.256	0.082	7.54e-06	Glial	rhoub
slc25a431	4.66e-05	0.693724	0.419	0.278	0.897697	Glial	slc25a43
acsbg21	4.82e-08	0.696426	0.372	0.184	0.00092798	Glial	acsbg2
smox	3.56e-09	0.696991	0.477	0.264	6.86e-05	Glial	smox
ubb1	1.25e-07	0.704529	0.791	0.628	0.00241367	Glial	ubb
ctsf1	1.03e-07	0.706127	0.547	0.313	0.00199058	Glial	ctsf
adoa	7.69e-11	0.707106	0.349	0.133	1.48e-06	Glial	adoa
pisd	4.26e-16	0.710499	0.314	0.082	8.2e-12	Glial	pisd
prrg1	3.81e-10	0.724182	0.337	0.13	7.34e-06	Glial	prrg1
npc2	1.78e-08	0.728736	0.628	0.464	0.000342484	Glial	npc2
si:dkey-204f11.641	7.07e-13	0.734815	0.523	0.221	1.36e-08	Glial	si:dkey-204f11.64
tspo	1.12e-06	0.737445	0.291	0.135	0.0214727	Glial	tspo
slc16a9b1	2.87e-09	0.745466	0.465	0.237	5.52e-05	Glial	slc16a9b
itm2ba2	3.75e-14	0.746665	0.721	0.484	7.21e-10	Glial	itm2ba
cldn12	2.62e-22	0.747218	0.5	0.152	5.04e-18	Glial	cldn12
gas1b1	0.00147753	0.749183	0.291	0.191	1	Glial	gas1b
sept15	5.01e-06	0.75479	0.314	0.165	0.0964205	Glial	sept15
plekhb2	1.67e-16	0.758067	0.349	0.099	3.21e-12	Glial	plekhb2
proza	6.81e-09	0.782745	0.419	0.214	0.000131163	Glial	proza
mtmr1b	2.53e-45	0.793696	0.279	0.024	4.87e-41	Glial	mtmr1b
pcbp41	1.46e-27	0.804249	0.547	0.149	2.82e-23	Glial	pcbp4
si:dkeyp-117h8.21	1.08e-21	0.813653	0.291	0.054	2.08e-17	Glial	si:dkeyp-117h8.2
wasla	3.63e-12	0.814148	0.36	0.136	6.99e-08	Glial	wasla
atp1a1b	1.99e-15	0.817463	0.395	0.127	3.82e-11	Glial	atp1a1b
si:dkey-164f24.2	5.63e-21	0.819402	0.442	0.111	1.08e-16	Glial	si:dkey-164f24.2
zeb2a2	9.09e-23	0.82214	0.5	0.141	1.75e-18	Glial	zeb2a
hsp70.11	7.29e-07	0.831617	0.953	0.834	0.0140298	Glial	hsp70.1
map4k2	3.04e-82	0.845709	0.279	0.011	5.84e-78	Glial	map4k2
atp1b4	2.17e-123	0.847014	0.326	0.009	4.17e-119	Glial	atp1b4
rhbdl3	2.47e-37	0.849452	0.326	0.04	4.76e-33	Glial	rhbdl3
hsp70.21	8.02e-07	0.853595	0.942	0.899	0.0154327	Glial	hsp70.2
hes62	4.55e-12	0.860869	0.419	0.167	8.77e-08	Glial	hes6
slmapb	7.41e-27	0.892929	0.291	0.044	1.43e-22	Glial	slmapb
vat12	8.13e-05	0.898374	0.384	0.259	1	Glial	vat1
UBB1	7.63e-06	0.912108	0.872	0.812	0.146896	Glial	UBB
syngr2b1	8.16e-34	0.912832	0.512	0.108	1.57e-29	Glial	syngr2b
insig1	2.97e-07	0.923647	0.453	0.267	0.00571928	Glial	insig1
elovl1a	3.26e-51	0.928355	0.256	0.017	6.28e-47	Glial	elovl1a
rap1b1	4.77e-12	0.950621	0.721	0.496	9.18e-08	Glial	rap1b
zgc:165461	8.11e-62	0.962232	0.326	0.023	1.56e-57	Glial	zgc:165461
pfn22	2.53e-12	0.962538	0.942	0.869	4.87e-08	Glial	pfn2
CU467822.1	3.72e-107	0.981802	0.326	0.011	7.17e-103	Glial	CU467822.1
TCIM (1 of many)	4.49e-09	0.985228	0.349	0.149	8.64e-05	Glial	TCIM (1 of many)
cotl11	1.4e-07	0.994104	0.581	0.376	0.00270065	Glial	cotl1
hsp70l1	3.6e-06	0.994128	0.884	0.801	0.0692888	Glial	hsp70l
slc44a1b	2.05e-30	1.01709	0.314	0.047	3.95e-26	Glial	slc44a1b
plp1a	1.25e-258	1.02429	0.43	0.004	2.41e-254	Glial	plp1a
si:ch211-137a8.43	5.52e-19	1.02561	0.64	0.285	1.06e-14	Glial	si:ch211-137a8.4
tuba8l33	3.98e-05	1.03478	0.581	0.483	0.766148	Glial	tuba8l3
prdm8	1.88e-56	1.0508	0.267	0.017	3.61e-52	Glial	prdm8
lrrn1	6.25e-17	1.05478	0.279	0.062	1.2e-12	Glial	lrrn1
sb:cb812	4.3e-08	1.08743	0.419	0.217	0.000827875	Glial	sb:cb81
tjp2b	1.4e-44	1.08868	0.372	0.045	2.69e-40	Glial	tjp2b
cdkn1ca1	3.39e-13	1.09419	0.407	0.151	6.52e-09	Glial	cdkn1ca
calm1a1	4.97e-08	1.09741	0.686	0.549	0.00095661	Glial	calm1a
si:ch211-133n4.41	0.00652721	1.09778	0.488	0.413	1	Glial	si:ch211-133n4.4
grasp	1.79e-28	1.11331	0.395	0.077	3.45e-24	Glial	grasp
si:ch211-161c3.6	6.25e-21	1.11379	0.291	0.057	1.2e-16	Glial	si:ch211-161c3.6
sncga	3.79e-106	1.1237	0.256	0.006	7.3e-102	Glial	sncga
fabp33	2.73e-28	1.13787	1	0.763	5.25e-24	Glial	fabp3
gadd45ga1	2.25e-08	1.14269	0.523	0.331	0.000433295	Glial	gadd45ga
si:ch211-260e23.92	6.17e-17	1.15007	0.628	0.3	1.19e-12	Glial	si:ch211-260e23.9
rbm24a	4.92e-39	1.15009	0.407	0.062	9.46e-35	Glial	rbm24a
cadm41	1.67e-29	1.15366	0.419	0.083	3.21e-25	Glial	cadm4
depdc7	3.77e-86	1.1602	0.267	0.009	7.26e-82	Glial	depdc7
fstl3	5.8e-19	1.16244	0.326	0.074	1.12e-14	Glial	fstl3
mid1ip1b	7.13e-07	1.16409	0.302	0.141	0.0137262	Glial	mid1ip1b
plekha1a	1.46e-15	1.17685	0.523	0.242	2.81e-11	Glial	plekha1a
crip1	6.49e-20	1.18385	0.302	0.062	1.25e-15	Glial	crip1
gfap	6.6e-131	1.21006	0.395	0.013	1.27e-126	Glial	gfap
acbd72	1.22e-35	1.22195	0.558	0.13	2.36e-31	Glial	acbd7
nr4a2b	9.72e-30	1.22662	0.256	0.031	1.87e-25	Glial	nr4a2b
sox3	2.48e-127	1.2548	0.36	0.011	4.78e-123	Glial	sox3
lim2.2	1.56e-54	1.25538	0.337	0.029	3.01e-50	Glial	lim2.2
tlcd1	2.16e-108	1.26968	0.326	0.011	4.15e-104	Glial	tlcd1
asmtl	3.03e-29	1.28454	0.302	0.046	5.83e-25	Glial	asmtl
ugt8	4.09e-258	1.35894	0.57	0.011	7.87e-254	Glial	ugt8
si:ch211-193l2.3	1.51e-27	1.36832	0.314	0.049	2.9e-23	Glial	si:ch211-193l2.3
marcksl1b3	2.69e-23	1.41121	1	0.781	5.17e-19	Glial	marcksl1b
zgc:153012	5.73e-35	1.41933	0.349	0.051	1.1e-30	Glial	zgc:153012
BX465834.1	2.22e-72	1.42418	0.465	0.043	4.27e-68	Glial	BX465834.1
si:dkey-262k9.4	2.35e-74	1.44194	0.279	0.013	4.53e-70	Glial	si:dkey-262k9.4
fabp2	1.24e-45	1.44903	0.442	0.063	2.4e-41	Glial	fabp2
nrgna	4.1e-52	1.45455	0.384	0.04	7.89e-48	Glial	nrgna
olig2	1.97e-89	1.47067	0.256	0.008	3.79e-85	Glial	olig2
sox103	3.68e-30	1.48566	0.709	0.282	7.09e-26	Glial	sox10
si:ch211-193l2.4	1.06e-20	1.49214	0.279	0.051	2.04e-16	Glial	si:ch211-193l2.4
egr2b	3.76e-69	1.49482	0.36	0.025	7.23e-65	Glial	egr2b
myo1cb	1.25e-40	1.53563	0.314	0.035	2.41e-36	Glial	myo1cb
cx27.5	1.01e-226	1.61199	0.407	0.005	1.95e-222	Glial	cx27.5
si:ch211-193l2.51	3.84e-51	1.65155	0.453	0.056	7.39e-47	Glial	si:ch211-193l2.5
elovl1b1	7.93e-11	1.75262	0.535	0.327	1.53e-06	Glial	elovl1b
si:rp71-19m20.1	6.58e-50	1.75476	0.581	0.109	1.27e-45	Glial	si:rp71-19m20.1
clic62	2.63e-45	1.77297	0.372	0.045	5.06e-41	Glial	clic6
gadd45gb.1	1.26e-26	1.78185	0.349	0.064	2.43e-22	Glial	gadd45gb.1
cd82a	1.44e-10	1.98673	0.651	0.496	2.78e-06	Glial	cd82a
anxa13l1	3.38e-15	1.98977	0.337	0.101	6.5e-11	Glial	anxa13l
efhd1	5.51e-64	1.99161	0.593	0.086	1.06e-59	Glial	efhd1
gpm6ab3	1.47e-38	2.01365	0.779	0.291	2.83e-34	Glial	gpm6ab
pou3f1	5.68e-99	2.03717	0.674	0.068	1.09e-94	Glial	pou3f1
si:ch211-132g1.3	5.37e-134	2.16663	0.512	0.025	1.03e-129	Glial	si:ch211-132g1.3
timd4	3.37e-160	2.17242	0.523	0.021	6.48e-156	Glial	timd4
fabp7a2	1.54e-34	2.27783	0.616	0.162	2.96e-30	Glial	fabp7a
qki2	5.03e-141	2.28479	0.756	0.062	9.68e-137	Glial	qki2
cldn19	6.69e-94	2.55334	0.593	0.057	1.29e-89	Glial	cldn19
si:ch211-156j16.1	7.96e-07	2.77114	0.465	0.337	0.0153215	Glial	si:ch211-156j16.1
plp1b	6.15e-83	3.01737	0.314	0.015	1.18e-78	Glial	plp1b
cldnk	1.33e-148	3.49386	0.488	0.019	2.56e-144	Glial	cldnk
cd59	2.98e-127	3.6305	0.535	0.03	5.74e-123	Glial	cd59
mbpa	5.83e-97	4.03713	0.465	0.031	1.12e-92	Glial	mbpa
mbpb	1.02e-31	4.10051	0.523	0.14	1.97e-27	Glial	mbpb
nucks1b	2.71e-32	0.250057	0.48	0.29	5.21e-28	Mesenchyme	nucks1b
rps9	7.74e-79	0.250789	1	0.995	1.49e-74	Mesenchyme	rps9
gstt1b	5.76e-41	0.251931	0.333	0.143	1.11e-36	Mesenchyme	gstt1b
copb2	4.08e-19	0.253404	0.492	0.355	7.86e-15	Mesenchyme	copb2
sept2	3.01e-36	0.254193	0.307	0.133	5.8e-32	Mesenchyme	sept2
rpl8	2.54e-116	0.254676	1	0.998	4.89e-112	Mesenchyme	rpl8
rpl13	1.35e-73	0.256742	0.998	0.991	2.59e-69	Mesenchyme	rpl13
rps8a	4.17e-87	0.257086	0.998	0.994	8.03e-83	Mesenchyme	rps8a
SERP1	7.53e-30	0.257123	0.86	0.721	1.45e-25	Mesenchyme	SERP1
crabp2b	5.21e-37	0.257462	0.457	0.233	1e-32	Mesenchyme	crabp2b
cebpg	8.42e-26	0.257723	0.456	0.288	1.62e-21	Mesenchyme	cebpg
rpl21	5.55e-70	0.258265	0.999	0.995	1.07e-65	Mesenchyme	rpl21
rpl10a	1.34e-78	0.260087	0.998	0.993	2.57e-74	Mesenchyme	rpl10a
rpl5b	4.05e-56	0.260252	0.986	0.953	7.79e-52	Mesenchyme	rpl5b
hif1ab	1.25e-23	0.260531	0.356	0.211	2.4e-19	Mesenchyme	hif1ab
snu13b	5.41e-20	0.261239	0.532	0.401	1.04e-15	Mesenchyme	snu13b
golt1bb	5.22e-33	0.26233	0.455	0.265	1e-28	Mesenchyme	golt1bb
slc25a32a	6.47e-29	0.262705	0.252	0.111	1.25e-24	Mesenchyme	slc25a32a
rps2	4.1e-143	0.263025	1	0.999	7.9e-139	Mesenchyme	rps2
sox5	1.81e-37	0.265657	0.283	0.117	3.49e-33	Mesenchyme	sox5
fam53b	6.77e-46	0.265867	0.377	0.166	1.3e-41	Mesenchyme	fam53b
atf4a	2.43e-35	0.266458	0.587	0.381	4.67e-31	Mesenchyme	atf4a
tp53	9.45e-43	0.26696	0.434	0.208	1.82e-38	Mesenchyme	tp53
clint1a	8.22e-39	0.267297	0.313	0.138	1.58e-34	Mesenchyme	clint1a
rpa1	1.42e-34	0.267552	0.352	0.172	2.74e-30	Mesenchyme	rpa1
tmem39a	2.75e-41	0.267819	0.266	0.097	5.29e-37	Mesenchyme	tmem39a
rpl3	7.06e-115	0.268719	1	0.994	1.36e-110	Mesenchyme	rpl3
rsrp1	3.09e-25	0.270171	0.793	0.614	5.96e-21	Mesenchyme	rsrp1
rps3a	8.59e-81	0.271637	0.999	0.992	1.65e-76	Mesenchyme	rps3a
sec61a1	1.3e-31	0.272163	0.774	0.604	2.5e-27	Mesenchyme	sec61a1
nsa2	2e-34	0.272335	0.959	0.902	3.85e-30	Mesenchyme	nsa2
cpne1	7.21e-33	0.272902	0.468	0.282	1.39e-28	Mesenchyme	cpne1
lysmd3	5.32e-43	0.274783	0.353	0.158	1.02e-38	Mesenchyme	lysmd3
rras	4.78e-48	0.276194	0.389	0.174	9.19e-44	Mesenchyme	rras
si:dkey-6n21.12	3.1e-57	0.276329	0.303	0.092	5.97e-53	Mesenchyme	si:dkey-6n21.12
cd276	4.74e-51	0.276534	0.301	0.102	9.13e-47	Mesenchyme	cd276
ccnd2a	2.35e-43	0.277008	0.368	0.164	4.53e-39	Mesenchyme	ccnd2a
rad21a	7.37e-46	0.279664	0.797	0.607	1.42e-41	Mesenchyme	rad21a
rpl22l1	3.42e-57	0.279764	0.972	0.923	6.58e-53	Mesenchyme	rpl22l1
atf1	3.5e-35	0.280176	0.428	0.237	6.73e-31	Mesenchyme	atf1
ssr3	2.13e-34	0.28044	0.859	0.709	4.09e-30	Mesenchyme	ssr3
rplp1	3.49e-126	0.283121	1	0.999	6.71e-122	Mesenchyme	rplp1
hnrnpa1b	6.6e-25	0.283343	0.693	0.563	1.27e-20	Mesenchyme	hnrnpa1b
rpa2	3.71e-33	0.284435	0.363	0.187	7.15e-29	Mesenchyme	rpa2
pdk2a	7.99e-24	0.284723	0.349	0.207	1.54e-19	Mesenchyme	pdk2a
igf2bp3	5.09e-36	0.28703	0.454	0.262	9.8e-32	Mesenchyme	igf2bp3
nucks1a1	4.15e-33	0.288473	0.792	0.652	7.99e-29	Mesenchyme	nucks1a
ssrp1a	3.3e-34	0.289318	0.382	0.204	6.35e-30	Mesenchyme	ssrp1a
snrpg	5.97e-12	0.290385	0.589	0.545	1.15e-07	Mesenchyme	snrpg
smco4	7.57e-42	0.290793	0.387	0.19	1.46e-37	Mesenchyme	smco4
fam60al.1	9e-35	0.291768	0.478	0.274	1.73e-30	Mesenchyme	fam60al.1
mcm5	1.82e-36	0.292081	0.259	0.101	3.51e-32	Mesenchyme	mcm5
eef1da	6.15e-40	0.29287	0.921	0.684	1.18e-35	Mesenchyme	eef1da
nop56	5.81e-33	0.294244	0.561	0.37	1.12e-28	Mesenchyme	nop56
zgc:77650	7.66e-32	0.295106	0.878	0.744	1.47e-27	Mesenchyme	zgc:77650
hvcn1	2.62e-50	0.296509	0.275	0.089	5.04e-46	Mesenchyme	hvcn1
rps13	1.53e-130	0.297071	1	0.999	2.95e-126	Mesenchyme	rps13
rps26	1.55e-123	0.297156	0.995	0.985	2.99e-119	Mesenchyme	rps26
rplp2l	2.6e-93	0.297668	1	0.994	5.01e-89	Mesenchyme	rplp2l
arrdc3a	3.46e-24	0.298905	0.494	0.33	6.65e-20	Mesenchyme	arrdc3a
mych	5.59e-24	0.299028	0.318	0.176	1.08e-19	Mesenchyme	mych
arcn1a	7.98e-38	0.300248	0.364	0.183	1.54e-33	Mesenchyme	arcn1a
setb	1.42e-30	0.300483	0.82	0.717	2.73e-26	Mesenchyme	setb
tsc22d3	1.26e-10	0.301706	0.429	0.335	2.43e-06	Mesenchyme	tsc22d3
tmem176l.1	2.49e-46	0.30198	0.455	0.227	4.79e-42	Mesenchyme	tmem176l.1
tmem176	8.29e-74	0.302582	0.506	0.197	1.6e-69	Mesenchyme	tmem176
cd151l	2.36e-46	0.302874	0.383	0.172	4.54e-42	Mesenchyme	cd151l
iqsec1b	3.75e-50	0.303026	0.352	0.137	7.23e-46	Mesenchyme	iqsec1b
ccdc187	1.18e-59	0.304961	0.257	0.062	2.26e-55	Mesenchyme	ccdc187
rrm1	4.27e-36	0.305729	0.319	0.145	8.22e-32	Mesenchyme	rrm1
snrpb	5.01e-29	0.305766	0.776	0.699	9.64e-25	Mesenchyme	snrpb
rab6a	7.65e-33	0.306159	0.345	0.18	1.47e-28	Mesenchyme	rab6a
banf1	4.66e-30	0.306972	0.541	0.384	8.97e-26	Mesenchyme	banf1
hspa4a	2.01e-18	0.308025	0.76	0.632	3.87e-14	Mesenchyme	hspa4a
tuba8l4	7.83e-09	0.309373	0.69	0.668	0.000150762	Mesenchyme	tuba8l4
kdelr2a	1.28e-39	0.310531	0.414	0.219	2.47e-35	Mesenchyme	kdelr2a
ier5	8.56e-35	0.310868	0.69	0.511	1.65e-30	Mesenchyme	ier5
mcl1b	4.8e-14	0.310872	0.582	0.457	9.23e-10	Mesenchyme	mcl1b
trim71	8.33e-40	0.311398	0.454	0.244	1.6e-35	Mesenchyme	trim71
nutf2l	8.07e-44	0.313185	0.486	0.265	1.55e-39	Mesenchyme	nutf2l
gpc4	1.36e-42	0.313321	0.286	0.111	2.61e-38	Mesenchyme	gpc4
mcm6	8.42e-43	0.313705	0.308	0.124	1.62e-38	Mesenchyme	mcm6
ndnf	2.06e-29	0.314916	0.268	0.121	3.96e-25	Mesenchyme	ndnf
rasgef1bb	3.37e-38	0.315446	0.318	0.141	6.48e-34	Mesenchyme	rasgef1bb
fen1	1.08e-37	0.316647	0.319	0.142	2.08e-33	Mesenchyme	fen1
bcl6ab	8.83e-39	0.318389	0.352	0.168	1.7e-34	Mesenchyme	bcl6ab
lgals3b	1.01e-44	0.320151	0.307	0.121	1.95e-40	Mesenchyme	lgals3b
nap1l1	1.07e-40	0.323436	0.728	0.588	2.06e-36	Mesenchyme	nap1l1
dvl2	6.17e-61	0.326555	0.333	0.109	1.19e-56	Mesenchyme	dvl2
mcm2	1.09e-40	0.328391	0.313	0.133	2.09e-36	Mesenchyme	mcm2
mcm7	2.93e-32	0.330457	0.414	0.242	5.64e-28	Mesenchyme	mcm7
pdia3	2.04e-45	0.330818	0.847	0.692	3.92e-41	Mesenchyme	pdia3
rcn1	1.65e-44	0.331888	0.317	0.129	3.17e-40	Mesenchyme	rcn1
emd	5.95e-56	0.335576	0.45	0.208	1.15e-51	Mesenchyme	emd
p4hb	1.54e-21	0.336354	0.37	0.229	2.96e-17	Mesenchyme	p4hb
nasp	9e-45	0.337203	0.361	0.161	1.73e-40	Mesenchyme	nasp
chaf1a	5.96e-44	0.33848	0.318	0.129	1.15e-39	Mesenchyme	chaf1a
cd81a	1.83e-32	0.340844	0.944	0.82	3.52e-28	Mesenchyme	cd81a
ran	4.26e-57	0.34115	0.975	0.953	8.2e-53	Mesenchyme	ran
cirbpa	1.05e-23	0.342666	0.953	0.924	2.02e-19	Mesenchyme	cirbpa
mcm4	3.11e-47	0.343536	0.364	0.155	5.98e-43	Mesenchyme	mcm4
p4ha1b	7e-66	0.349378	0.252	0.049	1.35e-61	Mesenchyme	p4ha1b
rpa3	5.23e-38	0.349878	0.401	0.213	1.01e-33	Mesenchyme	rpa3
lig1	2.66e-46	0.350626	0.34	0.14	5.12e-42	Mesenchyme	lig1
pdlim1	4.61e-61	0.351004	0.337	0.109	8.87e-57	Mesenchyme	pdlim1
tspan7	2.38e-66	0.351143	0.614	0.328	4.57e-62	Mesenchyme	tspan7
glulb	2.06e-36	0.354598	0.766	0.562	3.97e-32	Mesenchyme	glulb
lrrc59	7.56e-44	0.355292	0.439	0.231	1.45e-39	Mesenchyme	lrrc59
atoh8	1.35e-66	0.356367	0.264	0.055	2.61e-62	Mesenchyme	atoh8
ppa1b	2.52e-40	0.357288	0.648	0.464	4.85e-36	Mesenchyme	ppa1b
lsp1	1.04e-69	0.358719	0.277	0.061	2.01e-65	Mesenchyme	lsp1
pcdh18b	2.21e-49	0.360261	0.253	0.075	4.25e-45	Mesenchyme	pcdh18b
tram1	7.24e-54	0.360502	0.446	0.209	1.39e-49	Mesenchyme	tram1
actb1	2.11e-47	0.362349	0.99	0.981	4.05e-43	Mesenchyme	actb1
hmga1a	5.48e-13	0.363162	0.869	0.899	1.06e-08	Mesenchyme	hmga1a
uck2b	6.52e-54	0.365474	0.539	0.291	1.25e-49	Mesenchyme	uck2b
jdp2b	1.37e-41	0.36656	0.775	0.533	2.64e-37	Mesenchyme	jdp2b
tcf7l1a	2.45e-64	0.367236	0.315	0.094	4.71e-60	Mesenchyme	tcf7l1a
anxa11a	8.21e-31	0.368695	0.479	0.309	1.58e-26	Mesenchyme	anxa11a
slc43a1a	2.03e-73	0.369988	0.337	0.092	3.92e-69	Mesenchyme	slc43a1a
tram2	1.54e-75	0.370111	0.383	0.122	2.97e-71	Mesenchyme	tram2
atf4b	1.52e-45	0.370521	0.926	0.817	2.92e-41	Mesenchyme	atf4b
cxcl18b	1.46e-47	0.371476	0.543	0.306	2.81e-43	Mesenchyme	cxcl18b
jund	8.06e-31	0.372238	0.411	0.242	1.55e-26	Mesenchyme	jund
serp1	3.31e-53	0.378101	0.517	0.283	6.38e-49	Mesenchyme	serp1
bmpr1ba	7.49e-71	0.382954	0.264	0.05	1.44e-66	Mesenchyme	bmpr1ba
ahcy	3.71e-53	0.38674	0.693	0.516	7.15e-49	Mesenchyme	ahcy
bhmt	4.34e-67	0.387697	0.307	0.081	8.35e-63	Mesenchyme	bhmt
tmem119b	2.11e-80	0.387703	0.315	0.068	4.07e-76	Mesenchyme	tmem119b
mex3b	2.09e-49	0.389521	0.421	0.196	4.02e-45	Mesenchyme	mex3b
si:dkey-177p2.6	7.58e-28	0.392725	0.48	0.32	1.46e-23	Mesenchyme	si:dkey-177p2.6
ak2	1.04e-78	0.393415	0.838	0.612	2e-74	Mesenchyme	ak2
gnai2a	1.66e-52	0.393426	0.542	0.297	3.19e-48	Mesenchyme	gnai2a
ENSDARG00000076317	1.88e-52	0.400357	0.4	0.184	3.63e-48	Mesenchyme	ENSDARG00000076317
s100v2	7.11e-75	0.402401	0.349	0.094	1.37e-70	Mesenchyme	s100v2
mycb	1.8e-40	0.402407	0.499	0.29	3.46e-36	Mesenchyme	mycb
fkbp10b	2.86e-83	0.402737	0.276	0.044	5.5e-79	Mesenchyme	fkbp10b
serf2	9.64e-102	0.403498	0.95	0.887	1.85e-97	Mesenchyme	serf2
tmem263	3.12e-71	0.404995	0.397	0.141	6.01e-67	Mesenchyme	tmem263
p4ha2	1.1e-64	0.406944	0.395	0.147	2.11e-60	Mesenchyme	p4ha2
sumo3b	4.78e-32	0.408234	0.593	0.468	9.2e-28	Mesenchyme	sumo3b
p3h1	1.6e-90	0.408643	0.308	0.052	3.07e-86	Mesenchyme	p3h1
snai2	1.33e-33	0.41017	0.305	0.141	2.56e-29	Mesenchyme	snai2
ptbp1b	4.7e-89	0.417794	0.474	0.168	9.04e-85	Mesenchyme	ptbp1b
spry4	6.77e-66	0.418612	0.372	0.13	1.3e-61	Mesenchyme	spry4
si:ch211-222l21.1	1.63e-43	0.419737	0.894	0.751	3.15e-39	Mesenchyme	si:ch211-222l21.1
rbms1a	1.52e-73	0.421056	0.345	0.1	2.93e-69	Mesenchyme	rbms1a
dusp5	9.96e-28	0.422351	0.27	0.129	1.92e-23	Mesenchyme	dusp5
fzd8a	5.32e-63	0.42419	0.268	0.065	1.02e-58	Mesenchyme	fzd8a
calub	8.72e-92	0.430857	0.408	0.115	1.68e-87	Mesenchyme	calub
maff	2.73e-48	0.43149	0.609	0.381	5.26e-44	Mesenchyme	maff
zfand5a	1.19e-38	0.433645	0.496	0.304	2.29e-34	Mesenchyme	zfand5a
fgfr2	3.65e-95	0.433994	0.255	0.017	7.03e-91	Mesenchyme	fgfr2
bzw1b	7.36e-65	0.434435	0.623	0.362	1.42e-60	Mesenchyme	bzw1b
COX7A2 (1 of many)	6.25e-84	0.436504	0.581	0.278	1.2e-79	Mesenchyme	COX7A2 (1 of many)
xbp1	1.08e-48	0.436968	0.897	0.762	2.08e-44	Mesenchyme	xbp1
ppib	3.24e-91	0.441413	0.967	0.88	6.24e-87	Mesenchyme	ppib
fkbp14	1.23e-99	0.450797	0.358	0.072	2.36e-95	Mesenchyme	fkbp14
timp2a	8.72e-47	0.454678	0.302	0.12	1.68e-42	Mesenchyme	timp2a
ctnnb1	2.2e-96	0.45966	0.875	0.618	4.23e-92	Mesenchyme	ctnnb1
cpn1.1	1.23e-70	0.459818	0.523	0.221	2.37e-66	Mesenchyme	cpn1.1
pim1	1.16e-27	0.460392	0.578	0.435	2.24e-23	Mesenchyme	pim1
anp32b	2.3e-61	0.461401	0.688	0.491	4.43e-57	Mesenchyme	anp32b
midn	1.64e-44	0.462056	0.592	0.388	3.16e-40	Mesenchyme	midn
sat1a.2	5.52e-50	0.467043	0.696	0.478	1.06e-45	Mesenchyme	sat1a.2
fzd7b	7.57e-93	0.467697	0.329	0.061	1.46e-88	Mesenchyme	fzd7b
eif5a2	1.92e-95	0.469172	0.9	0.779	3.69e-91	Mesenchyme	eif5a2
ctsk	3.69e-92	0.47016	0.26	0.024	7.11e-88	Mesenchyme	ctsk
rhoab	3.58e-27	0.471295	0.799	0.676	6.89e-23	Mesenchyme	rhoab
tgif1	1.5e-62	0.471356	0.558	0.286	2.89e-58	Mesenchyme	tgif1
fli1a	6.25e-133	0.471731	0.335	0.02	1.2e-128	Mesenchyme	fli1a
h1f0	1.53e-31	0.477076	0.831	0.716	2.95e-27	Mesenchyme	h1f0
zfp36l2	3.95e-62	0.478113	0.304	0.09	7.6e-58	Mesenchyme	zfp36l2
mmp14a	6.56e-104	0.478614	0.282	0.024	1.26e-99	Mesenchyme	mmp14a
phlda3	6.09e-75	0.480624	0.351	0.101	1.17e-70	Mesenchyme	phlda3
ugt1b5	8.25e-57	0.480813	0.298	0.096	1.59e-52	Mesenchyme	ugt1b5
errfi1b	1.1e-51	0.480829	0.368	0.151	2.12e-47	Mesenchyme	errfi1b
mdka	1.29e-122	0.480969	0.751	0.377	2.48e-118	Mesenchyme	mdka
klf6a	2.51e-46	0.48295	0.781	0.611	4.83e-42	Mesenchyme	klf6a
ets2	1.17e-63	0.484977	0.503	0.245	2.25e-59	Mesenchyme	ets2
mycn	1.07e-47	0.485055	0.368	0.166	2.06e-43	Mesenchyme	mycn
plscr3b	2.24e-89	0.486144	0.614	0.291	4.31e-85	Mesenchyme	plscr3b
rarga	9.89e-78	0.486894	0.498	0.213	1.9e-73	Mesenchyme	rarga
zmp:0000001167	2.11e-71	0.488377	0.318	0.087	4.06e-67	Mesenchyme	zmp:0000001167
cx43.4	5.73e-90	0.493366	0.5	0.186	1.1e-85	Mesenchyme	cx43.4
fzd7a	6.61e-88	0.498079	0.433	0.135	1.27e-83	Mesenchyme	fzd7a
flna	1.01e-91	0.501055	0.358	0.084	1.94e-87	Mesenchyme	flna
her6	6.49e-73	0.501612	0.722	0.428	1.25e-68	Mesenchyme	her6
six1a	2.44e-104	0.504345	0.316	0.041	4.7e-100	Mesenchyme	six1a
sec61g	4.12e-128	0.504671	0.993	0.969	7.92e-124	Mesenchyme	sec61g
ssr2	4.61e-89	0.504701	0.835	0.604	8.88e-85	Mesenchyme	ssr2
yif1a	6.63e-63	0.507372	0.505	0.253	1.28e-58	Mesenchyme	yif1a
tcf12	9.67e-86	0.508477	0.504	0.2	1.86e-81	Mesenchyme	tcf12
txnipa	1.49e-37	0.510298	0.477	0.302	2.86e-33	Mesenchyme	txnipa
papss2b	1.59e-66	0.511177	0.291	0.079	3.05e-62	Mesenchyme	papss2b
asph	2.18e-94	0.51262	0.451	0.151	4.2e-90	Mesenchyme	asph
zgc:153675	1.07e-96	0.512736	0.425	0.127	2.05e-92	Mesenchyme	zgc:153675
rrm2	5.29e-28	0.51778	0.285	0.145	1.02e-23	Mesenchyme	rrm2
h2afvb	2.19e-60	0.522938	0.908	0.855	4.22e-56	Mesenchyme	h2afvb
ssr4	6.44e-103	0.524874	0.937	0.789	1.24e-98	Mesenchyme	ssr4
mcl1a	2.81e-55	0.533303	0.9	0.77	5.41e-51	Mesenchyme	mcl1a
fkbp7	7.32e-117	0.534757	0.392	0.074	1.41e-112	Mesenchyme	fkbp7
mknk2b	1.77e-40	0.535645	0.72	0.553	3.4e-36	Mesenchyme	mknk2b
loxl2b	6.46e-106	0.538392	0.299	0.032	1.24e-101	Mesenchyme	loxl2b
irf2bp2b	3.05e-91	0.541127	0.695	0.385	5.87e-87	Mesenchyme	irf2bp2b
zgc:153867	8.65e-89	0.54233	0.932	0.737	1.67e-84	Mesenchyme	zgc:153867
meis1a	1.63e-121	0.549584	0.356	0.047	3.14e-117	Mesenchyme	meis1a
igf2b	1.8e-73	0.549765	0.313	0.079	3.46e-69	Mesenchyme	igf2b
pmp22b	1.21e-18	0.554097	0.476	0.379	2.32e-14	Mesenchyme	pmp22b
si:dkey-23i12.7	1.19e-50	0.560349	0.349	0.14	2.29e-46	Mesenchyme	si:dkey-23i12.7
ier5l	1.98e-89	0.562902	0.615	0.306	3.81e-85	Mesenchyme	ier5l
sec61b	1.34e-100	0.564173	0.921	0.777	2.58e-96	Mesenchyme	sec61b
si:dkey-7j14.6	7.44e-126	0.568169	0.697	0.312	1.43e-121	Mesenchyme	si:dkey-7j14.6
carhsp1	8.75e-91	0.572875	0.479	0.175	1.68e-86	Mesenchyme	carhsp1
ugdh	3.25e-89	0.57406	0.385	0.108	6.25e-85	Mesenchyme	ugdh
cbx7a	6.03e-58	0.575572	0.717	0.484	1.16e-53	Mesenchyme	cbx7a
clic4	1.48e-80	0.585904	0.566	0.27	2.84e-76	Mesenchyme	clic4
lpar1	7.21e-123	0.586714	0.333	0.031	1.39e-118	Mesenchyme	lpar1
fgfrl1a	1.61e-122	0.603035	0.361	0.048	3.09e-118	Mesenchyme	fgfrl1a
junbb	5.34e-107	0.604713	0.569	0.229	1.03e-102	Mesenchyme	junbb
loxl2a	5.26e-99	0.614732	0.287	0.032	1.01e-94	Mesenchyme	loxl2a
ackr3b	6.47e-66	0.619286	0.281	0.068	1.25e-61	Mesenchyme	ackr3b
CABZ01074745.1	5.42e-61	0.620191	0.388	0.162	1.04e-56	Mesenchyme	CABZ01074745.1
dcn	4.46e-98	0.625805	0.252	0.015	8.58e-94	Mesenchyme	dcn
flot1b	2.01e-113	0.626227	0.797	0.467	3.86e-109	Mesenchyme	flot1b
chac1	1.39e-17	0.626516	0.693	0.6	2.68e-13	Mesenchyme	chac1
hmgn2	1.24e-49	0.627152	0.978	0.932	2.39e-45	Mesenchyme	hmgn2
fam49a	5.48e-07	0.632119	0.345	0.301	0.0105505	Mesenchyme	fam49a
egr1	4.43e-95	0.632789	0.425	0.124	8.52e-91	Mesenchyme	egr1
net1	1e-72	0.632987	0.538	0.26	1.93e-68	Mesenchyme	net1
foxp4	3.07e-88	0.633237	0.529	0.219	5.9e-84	Mesenchyme	foxp4
hey1	1.03e-52	0.642607	0.261	0.075	1.98e-48	Mesenchyme	hey1
her9	3.49e-49	0.654049	0.549	0.328	6.73e-45	Mesenchyme	her9
hmgb2a	9.57e-69	0.655102	0.939	0.893	1.84e-64	Mesenchyme	hmgb2a
fibina	7.02e-138	0.66152	0.344	0.022	1.35e-133	Mesenchyme	fibina
socs3b	2.31e-125	0.661641	0.837	0.453	4.45e-121	Mesenchyme	socs3b
pim3	4.2e-74	0.661685	0.546	0.276	8.08e-70	Mesenchyme	pim3
wls	4.42e-144	0.662441	0.609	0.209	8.51e-140	Mesenchyme	wls
gadd45bb	7.51e-86	0.664233	0.589	0.281	1.45e-81	Mesenchyme	gadd45bb
cnn2	9.06e-88	0.665103	0.617	0.317	1.74e-83	Mesenchyme	cnn2
gadd45ab	3.46e-93	0.66787	0.411	0.12	6.65e-89	Mesenchyme	gadd45ab
col2a1b	3.67e-140	0.67159	0.369	0.034	7.07e-136	Mesenchyme	col2a1b
colec12	3.19e-163	0.672709	0.381	0.017	6.14e-159	Mesenchyme	colec12
si:ch211-286o17.1	1.34e-97	0.674156	0.518	0.199	2.58e-93	Mesenchyme	si:ch211-286o17.1
btg2	2.49e-106	0.680873	0.788	0.471	4.79e-102	Mesenchyme	btg2
lmo4a	2.42e-136	0.683471	0.49	0.12	4.65e-132	Mesenchyme	lmo4a
cnn3a	2.43e-121	0.683734	0.725	0.365	4.67e-117	Mesenchyme	cnn3a
zgc:85975	1.14e-114	0.68736	0.462	0.134	2.2e-110	Mesenchyme	zgc:85975
ier2a	7.07e-135	0.698894	0.591	0.213	1.36e-130	Mesenchyme	ier2a
pcna	6.36e-43	0.70688	0.483	0.307	1.22e-38	Mesenchyme	pcna
cyp26b1	1.43e-47	0.70785	0.272	0.092	2.75e-43	Mesenchyme	cyp26b1
pdcd6	1.85e-35	0.715152	0.438	0.275	3.57e-31	Mesenchyme	pdcd6
ms4a17a.11	3.14e-131	0.717399	0.446	0.094	6.04e-127	Mesenchyme	ms4a17a.11
yap1	9.8e-167	0.719185	0.635	0.203	1.89e-162	Mesenchyme	yap1
calua	7e-133	0.723743	0.587	0.214	1.35e-128	Mesenchyme	calua
tmem45a	4.8e-134	0.73956	0.356	0.035	9.23e-130	Mesenchyme	tmem45a
junba	3.07e-150	0.741754	0.933	0.613	5.9e-146	Mesenchyme	junba
crtap	3.8e-177	0.741968	0.559	0.124	7.31e-173	Mesenchyme	crtap
ccnd1	2.99e-117	0.751799	0.521	0.181	5.76e-113	Mesenchyme	ccnd1
trib3	1.04e-56	0.754986	0.576	0.351	2.01e-52	Mesenchyme	trib3
fosab	3.96e-78	0.76466	0.932	0.795	7.62e-74	Mesenchyme	fosab
hmgb2b	5.84e-65	0.770474	0.847	0.768	1.12e-60	Mesenchyme	hmgb2b
cebpd	6.54e-92	0.77087	0.73	0.442	1.26e-87	Mesenchyme	cebpd
rbp5	7.28e-152	0.770891	0.457	0.077	1.4e-147	Mesenchyme	rbp5
lrrc17	3.5e-137	0.776514	0.368	0.037	6.74e-133	Mesenchyme	lrrc17
ms4a17a.9	1.83e-154	0.77799	0.405	0.041	3.52e-150	Mesenchyme	ms4a17a.9
foxc1a	2e-145	0.778522	0.387	0.039	3.85e-141	Mesenchyme	foxc1a
col5a1	5.87e-138	0.789269	0.418	0.069	1.13e-133	Mesenchyme	col5a1
foxf2a	1.76e-93	0.817674	0.263	0.026	3.4e-89	Mesenchyme	foxf2a
lratb	2.06e-98	0.820861	0.307	0.043	3.96e-94	Mesenchyme	lratb
ntd5	1.28e-119	0.826434	0.318	0.026	2.46e-115	Mesenchyme	ntd5
fstl1b	3.81e-177	0.831453	0.662	0.213	7.33e-173	Mesenchyme	fstl1b
boc	3.07e-197	0.832453	0.53	0.075	5.9e-193	Mesenchyme	boc
myl9b	3.48e-186	0.833898	0.726	0.262	6.71e-182	Mesenchyme	myl9b
id1	1.58e-66	0.835078	0.723	0.501	3.04e-62	Mesenchyme	id1
stmn1a	4.54e-60	0.845999	0.507	0.306	8.74e-56	Mesenchyme	stmn1a
id3	2.47e-114	0.84856	0.67	0.319	4.75e-110	Mesenchyme	id3
prrx1b	1.81e-156	0.86068	0.389	0.031	3.48e-152	Mesenchyme	prrx1b
arpc1b	8.05e-195	0.878215	0.512	0.067	1.55e-190	Mesenchyme	arpc1b
cdh11	1.3e-128	0.882438	0.45	0.108	2.5e-124	Mesenchyme	cdh11
si:ch73-281n10.2	5.83e-122	0.89711	0.911	0.801	1.12e-117	Mesenchyme	si:ch73-281n10.2
angptl4	2.53e-129	0.898699	0.801	0.492	4.86e-125	Mesenchyme	angptl4
sdc4	1.13e-223	0.93438	0.97	0.72	2.18e-219	Mesenchyme	sdc4
hapln1a	8.94e-125	0.934584	0.477	0.126	1.72e-120	Mesenchyme	hapln1a
col1a1b	2.21e-107	0.937246	0.291	0.025	4.26e-103	Mesenchyme	col1a1b
col11a1a	1.39e-69	0.942066	0.267	0.06	2.67e-65	Mesenchyme	col11a1a
fosl1a	6.11e-128	0.947341	0.736	0.371	1.18e-123	Mesenchyme	fosl1a
palld	2.71e-148	0.964617	0.401	0.047	5.22e-144	Mesenchyme	palld
prrx1a	9.15e-201	0.968829	0.477	0.042	1.76e-196	Mesenchyme	prrx1a
postnb	5.25e-69	0.981929	0.282	0.071	1.01e-64	Mesenchyme	postnb
fkbp9	2.87e-256	0.993916	0.669	0.129	5.52e-252	Mesenchyme	fkbp9
fmoda	2.15e-135	1.02588	0.377	0.046	4.14e-131	Mesenchyme	fmoda
tagln2	8.3e-83	1.02745	0.368	0.112	1.6e-78	Mesenchyme	tagln2
hbegfa	8.58e-61	1.03958	0.344	0.126	1.65e-56	Mesenchyme	hbegfa
gsc	4.59e-104	1.04839	0.323	0.05	8.84e-100	Mesenchyme	gsc
twist1b	2.2e-209	1.05169	0.49	0.044	4.24e-205	Mesenchyme	twist1b
lepa	6.69e-110	1.06671	0.343	0.055	1.29e-105	Mesenchyme	lepa
sparc	2.01e-244	1.07494	0.907	0.413	3.86e-240	Mesenchyme	sparc
sfrp2	5.37e-105	1.07746	0.298	0.032	1.03e-100	Mesenchyme	sfrp2
tgfb3	1.28e-130	1.07859	0.42	0.081	2.46e-126	Mesenchyme	tgfb3
angptl7	4.05e-88	1.0875	0.316	0.064	7.8e-84	Mesenchyme	angptl7
tgfbi	7.71e-195	1.11163	0.482	0.051	1.48e-190	Mesenchyme	tgfbi
f3b	4.21e-104	1.11482	0.479	0.162	8.09e-100	Mesenchyme	f3b
msna	4.62e-237	1.12203	0.919	0.55	8.89e-233	Mesenchyme	msna
snai1a	1.2e-144	1.13695	0.605	0.215	2.3e-140	Mesenchyme	snai1a
fhl1b	8.11e-35	1.14841	0.28	0.14	1.56e-30	Mesenchyme	fhl1b
cyr61	1.89e-167	1.16095	0.58	0.159	3.64e-163	Mesenchyme	cyr61
foxc1b	3.73e-220	1.19371	0.521	0.053	7.19e-216	Mesenchyme	foxc1b
cebpb	6.1e-146	1.19529	0.734	0.39	1.17e-141	Mesenchyme	cebpb
zfp36l1b	3.13e-78	1.20375	0.57	0.306	6.02e-74	Mesenchyme	zfp36l1b
mmp2	7.56e-241	1.20948	0.59	0.081	1.45e-236	Mesenchyme	mmp2
zgc:162730	5.74e-174	1.23622	0.851	0.531	1.1e-169	Mesenchyme	zgc:162730
serpinh1b	2.86e-217	1.26107	0.956	0.688	5.5e-213	Mesenchyme	serpinh1b
cxcl12a	2.27e-90	1.33979	0.371	0.102	4.37e-86	Mesenchyme	cxcl12a
krt8	1.77e-241	1.3477	0.926	0.538	3.4e-237	Mesenchyme	krt8
zgc:158343	4e-151	1.395	0.755	0.365	7.7e-147	Mesenchyme	zgc:158343
col9a3	1.41e-90	1.42793	0.305	0.059	2.71e-86	Mesenchyme	col9a3
col1a1a	2.19e-117	1.43043	0.463	0.123	4.21e-113	Mesenchyme	col1a1a
ctgfa	4.03e-178	1.48691	0.51	0.09	7.75e-174	Mesenchyme	ctgfa
tpm4a	0	1.49511	0.858	0.216	0	Mesenchyme	tpm4a
pmp22a	0	1.50294	0.888	0.347	0	Mesenchyme	pmp22a
si:ch73-335l21.4	2.49e-211	1.56731	0.867	0.539	4.8e-207	Mesenchyme	si:ch73-335l21.4
mfap2	0	1.58574	0.78	0.17	0	Mesenchyme	mfap2
col9a1a	1.78e-95	1.58762	0.319	0.063	3.42e-91	Mesenchyme	col9a1a
col1a2	1.27e-184	1.58972	0.491	0.068	2.45e-180	Mesenchyme	col1a2
twist1a	4.96e-263	1.59842	0.648	0.116	9.54e-259	Mesenchyme	twist1a
lect1	2.61e-95	1.7722	0.338	0.076	5.01e-91	Mesenchyme	lect1
col2a1a	1.85e-79	1.82126	0.325	0.091	3.55e-75	Mesenchyme	col2a1a
serpine1	9.05e-139	1.92156	0.544	0.184	1.74e-134	Mesenchyme	serpine1
krt18	0	2.08262	0.893	0.324	0	Mesenchyme	krt18
fgfbp2b	4.28e-105	2.15531	0.384	0.103	8.23e-101	Mesenchyme	fgfbp2b
atp1b1a	1.73e-08	0.251364	0.766	0.6	0.000332919	Muscle	atp1b1a
npm1a1	0.00026421	0.251632	0.597	0.467	1	Muscle	npm1a
rab201	0.00125394	0.253532	0.274	0.175	1	Muscle	rab20
ppp1r15a2	1.52e-07	0.255419	0.855	0.711	0.00293215	Muscle	ppp1r15a
rab32a1	4.55e-07	0.257511	0.274	0.122	0.00874832	Muscle	rab32a
si:dkey-78l4.141	0.000759186	0.259177	0.339	0.24	1	Muscle	si:dkey-78l4.14
tmem9b1	0.0065727	0.260043	0.306	0.23	1	Muscle	tmem9b
arl8ba1	0.000156506	0.262545	0.282	0.168	1	Muscle	arl8ba
sept2	0.000673354	0.26257	0.403	0.279	1	Muscle	sept2
impdh1b1	0.00445064	0.262586	0.403	0.339	1	Muscle	impdh1b
pcbd11	5.57e-17	0.263283	0.589	0.258	1.07e-12	Muscle	pcbd1
calm3a.11	0.000499308	0.264076	0.323	0.205	1	Muscle	calm3a.1
anxa5b1	4.71e-10	0.264517	0.411	0.187	9.07e-06	Muscle	anxa5b
ccng11	1.59e-14	0.265402	0.952	0.84	3.06e-10	Muscle	ccng1
cox6b22	0.00643681	0.265733	0.952	0.942	1	Muscle	cox6b2
slc2a15b1	1.04e-09	0.268094	0.274	0.098	1.99e-05	Muscle	slc2a15b
slc3a2a1	3.38e-13	0.269117	0.387	0.14	6.51e-09	Muscle	slc3a2a
spna21	0.00064779	0.2703	0.274	0.172	1	Muscle	spna2
her15.1.11	2.14e-25	0.272471	0.516	0.156	4.11e-21	Muscle	her15.1.1
gadd45ba1	2.21e-10	0.273672	0.831	0.615	4.26e-06	Muscle	gadd45ba
her2	1.33e-23	0.274001	0.331	0.076	2.56e-19	Muscle	her2
pdk2b1	6.16e-08	0.274714	0.419	0.22	0.00118586	Muscle	pdk2b
slc45a21	1.75e-44	0.275004	0.694	0.181	3.36e-40	Muscle	slc45a2
idh21	0.00412826	0.27511	0.79	0.806	1	Muscle	idh2
dnm1l	9.05e-05	0.275466	0.298	0.181	1	Muscle	dnm1l
col1a1a1	2e-22	0.276377	0.661	0.303	3.85e-18	Muscle	col1a1a
CR383676.11	0.000418936	0.277797	0.992	0.993	1	Muscle	CR383676.1
idh3a1	0.000464221	0.278467	0.339	0.227	1	Muscle	idh3a
hadh	0.00074406	0.279555	0.403	0.3	1	Muscle	hadh
glula	2.3e-07	0.279674	0.29	0.136	0.00442635	Muscle	glula
arl6ip11	5.43e-06	0.280551	0.694	0.559	0.104471	Muscle	arl6ip1
UBB2	1.62e-13	0.281407	0.911	0.81	3.12e-09	Muscle	UBB
sept15	0.000109382	0.284056	0.5	0.366	1	Muscle	sept15
tufm	0.00621621	0.285195	0.419	0.36	1	Muscle	tufm
nfkbiab3	2.43e-06	0.286478	0.532	0.361	0.0467023	Muscle	nfkbiab
smim291	2.27e-11	0.286767	0.508	0.246	4.37e-07	Muscle	smim29
rtn4a	0.000219033	0.289562	0.694	0.638	1	Muscle	rtn4a
mrps361	0.00155423	0.290495	0.411	0.329	1	Muscle	mrps36
tob1b2	4.49e-05	0.290637	0.621	0.509	0.863973	Muscle	tob1b
acat12	0.00736566	0.290888	0.29	0.216	1	Muscle	acat1
cox8a2	0.00218001	0.29183	0.839	0.881	1	Muscle	cox8a
lgmn1	0.00189805	0.292477	0.315	0.221	1	Muscle	lgmn
akr1b11	2.48e-19	0.293028	0.403	0.122	4.77e-15	Muscle	akr1b1
zgc:1099341	6.25e-06	0.293385	0.476	0.369	0.120304	Muscle	zgc:109934
id2a1	3e-07	0.293507	0.702	0.554	0.00578187	Muscle	id2a
fundc2	0.000289067	0.294816	0.395	0.288	1	Muscle	fundc2
tecrb1	5.38e-05	0.295423	0.306	0.18	1	Muscle	tecrb
ndufb72	0.00225902	0.295426	0.573	0.534	1	Muscle	ndufb7
mitfa1	6.79e-12	0.296762	0.258	0.081	1.31e-07	Muscle	mitfa
pttg1ipb1	7.18e-09	0.298622	0.435	0.222	0.000138211	Muscle	pttg1ipb
ccng22	0.000288911	0.304928	0.548	0.44	1	Muscle	ccng2
rabl6b1	7.73e-16	0.309574	0.395	0.132	1.49e-11	Muscle	rabl6b
jam2a1	1.66e-07	0.310685	0.258	0.11	0.00318968	Muscle	jam2a
ndufc22	0.00182005	0.311798	0.556	0.515	1	Muscle	ndufc2
ndufv32	0.00046366	0.31214	0.427	0.325	1	Muscle	ndufv3
park71	8.14e-07	0.31568	0.274	0.134	0.0156728	Muscle	park7
ndufa62	0.00107464	0.316027	0.637	0.644	1	Muscle	ndufa6
acadl	0.000447795	0.317973	0.258	0.16	1	Muscle	acadl
hspa51	2.86e-06	0.322073	0.863	0.89	0.0549871	Muscle	hspa5
ndufb22	0.00292881	0.322204	0.548	0.523	1	Muscle	ndufb2
ndufb62	0.000852828	0.330368	0.548	0.527	1	Muscle	ndufb6
lgals2a1	5.55e-35	0.330936	0.5	0.111	1.07e-30	Muscle	lgals2a
slc25a11	1.56e-05	0.331934	0.323	0.195	0.301202	Muscle	slc25a11
rasd11	6.94e-17	0.336465	0.379	0.119	1.34e-12	Muscle	rasd1
qdpra1	1.84e-13	0.336652	0.363	0.13	3.54e-09	Muscle	qdpra
ndufa72	0.00250622	0.338264	0.395	0.327	1	Muscle	ndufa7
atpif1a1	1.04e-05	0.338956	0.645	0.556	0.20023	Muscle	atpif1a
acadm1	4.97e-05	0.339606	0.395	0.273	0.955883	Muscle	acadm
gm2a1	1.63e-07	0.340412	0.274	0.128	0.00313447	Muscle	gm2a
ndufv1	0.0037722	0.341004	0.355	0.289	1	Muscle	ndufv1
ndufb32	0.000247322	0.344596	0.565	0.494	1	Muscle	ndufb3
dlat	0.000695324	0.344995	0.282	0.187	1	Muscle	dlat
ldhba2	5.43e-13	0.348964	0.863	0.681	1.05e-08	Muscle	ldhba
ENSDARG000000562331	2.07e-06	0.349898	0.258	0.126	0.0398342	Muscle	ENSDARG00000056233
pdha1a1	0.000285766	0.350013	0.444	0.36	1	Muscle	pdha1a
ndufa9a1	0.00149536	0.350395	0.476	0.412	1	Muscle	ndufa9a
atp5j3	0.00110208	0.351015	0.758	0.721	1	Muscle	atp5j
fh	3.99e-05	0.351766	0.339	0.216	0.768738	Muscle	fh
capza1b	1.82e-05	0.353463	0.71	0.663	0.349716	Muscle	capza1b
ndufa112	0.000890298	0.355037	0.508	0.467	1	Muscle	ndufa11
uqcr102	0.0070425	0.355385	0.637	0.663	1	Muscle	uqcr10
si:dkey-21a6.51	2.03e-13	0.357843	0.347	0.118	3.9e-09	Muscle	si:dkey-21a6.5
zgc:1935411	7.14e-05	0.358479	0.863	0.854	1	Muscle	zgc:193541
ppifb1	4.25e-09	0.365874	0.258	0.104	8.18e-05	Muscle	ppifb
phb2b1	2.39e-07	0.369252	0.379	0.212	0.00459701	Muscle	phb2b
cox7c2	0.000202904	0.369641	0.863	0.854	1	Muscle	cox7c
si:ch211-193l2.72	8.23e-48	0.371734	0.548	0.111	1.58e-43	Muscle	si:ch211-193l2.7
bace21	2.44e-14	0.372045	0.444	0.176	4.71e-10	Muscle	bace2
gadd45ga2	7.76e-11	0.375472	0.556	0.328	1.49e-06	Muscle	gadd45ga
and1	1.73e-54	0.378627	0.282	0.026	3.34e-50	Muscle	and1
sdhb2	1.95e-05	0.37932	0.484	0.378	0.376296	Muscle	sdhb
atp5h2	0.00141841	0.379426	0.758	0.784	1	Muscle	atp5h
ndufb92	0.000103967	0.38373	0.629	0.606	1	Muscle	ndufb9
ctsd1	3.13e-10	0.385552	0.677	0.488	6.02e-06	Muscle	ctsd
pmp22b1	7.03e-19	0.386101	0.815	0.422	1.35e-14	Muscle	pmp22b
ndufa4l2	1.21e-10	0.386877	0.927	0.895	2.32e-06	Muscle	ndufa4l
CABZ01074130.1	4.35e-87	0.387862	0.444	0.042	8.37e-83	Muscle	CABZ01074130.1
atp5e2	1.13e-05	0.38835	0.855	0.842	0.2175	Muscle	atp5e
ndufs32	0.00121181	0.392685	0.492	0.443	1	Muscle	ndufs3
echs1	0.000336714	0.393699	0.403	0.324	1	Muscle	echs1
cox4i12	0.000132836	0.395156	0.871	0.859	1	Muscle	cox4i1
CABZ01020261.12	1.82e-22	0.396472	1	0.999	3.51e-18	Muscle	CABZ01020261.1
cox6c2	3.62e-07	0.399529	0.798	0.766	0.00696079	Muscle	cox6c
adsl1	8.96e-08	0.403449	0.282	0.135	0.0017244	Muscle	adsl
nipsnap21	0.000137176	0.405049	0.508	0.431	1	Muscle	nipsnap2
bhlhe401	2.46e-15	0.410703	0.452	0.178	4.74e-11	Muscle	bhlhe40
aco21	0.00211854	0.412019	0.395	0.322	1	Muscle	aco2
anxa41	6.29e-07	0.416757	0.508	0.354	0.0121132	Muscle	anxa4
slc25a3b2	1.32e-07	0.416903	0.919	0.915	0.00253763	Muscle	slc25a3b
uqcrq2	0.00019408	0.418652	0.653	0.651	1	Muscle	uqcrq
aldh7a1	1.55e-07	0.419236	0.427	0.274	0.00297656	Muscle	aldh7a1
slc22a7a1	4.87e-33	0.419407	0.476	0.109	9.38e-29	Muscle	slc22a7a
ndufa101	9.76e-05	0.421102	0.524	0.437	1	Muscle	ndufa10
atp5j21	1.71e-07	0.421563	0.831	0.777	0.00329692	Muscle	atp5j2
ENSDARG000000193321	1.07e-07	0.421703	0.702	0.614	0.00205482	Muscle	ENSDARG00000019332
atp5c11	3.11e-08	0.424175	0.79	0.775	0.000597817	Muscle	atp5c1
mpc21	2.54e-06	0.427234	0.484	0.353	0.0488863	Muscle	mpc2
tuba8l21	6.56e-17	0.432328	0.315	0.093	1.26e-12	Muscle	tuba8l2
ndufb101	0.0020149	0.434454	0.54	0.522	1	Muscle	ndufb10
dldh	1.12e-05	0.437764	0.524	0.42	0.215909	Muscle	dldh
her4.21	1.46e-33	0.437927	0.379	0.073	2.81e-29	Muscle	her4.2
atp5a11	7.65e-05	0.438659	0.903	0.829	1	Muscle	atp5a1
hspb11	1.12e-28	0.439933	0.919	0.538	2.15e-24	Muscle	hspb1
ndufb81	2.8e-08	0.444142	0.79	0.709	0.000538846	Muscle	ndufb8
ndufa52	0.000759051	0.448604	0.532	0.481	1	Muscle	ndufa5
eno1a1	3.58e-13	0.455812	0.468	0.222	6.9e-09	Muscle	eno1a
dct1	1.81e-43	0.460213	0.766	0.258	3.49e-39	Muscle	dct
NDUFC12	6.2e-06	0.460701	0.508	0.404	0.119349	Muscle	NDUFC1
tspan361	1.81e-26	0.465288	0.774	0.39	3.49e-22	Muscle	tspan36
acadvl	3.04e-09	0.467905	0.403	0.216	5.86e-05	Muscle	acadvl
cox7b1	2.56e-05	0.474047	0.839	0.845	0.492533	Muscle	cox7b
cox5aa2	0.000466491	0.475364	0.734	0.737	1	Muscle	cox5aa
sod21	1.94e-13	0.479262	0.29	0.098	3.73e-09	Muscle	sod2
gpr1431	3.26e-25	0.480232	0.524	0.155	6.27e-21	Muscle	gpr143
atp5g3a1	2.5e-08	0.481643	0.774	0.692	0.000481888	Muscle	atp5g3a
uqcrb1	8.56e-08	0.48691	0.806	0.75	0.00164794	Muscle	uqcrb
got2b3	8.33e-10	0.489884	0.516	0.324	1.6e-05	Muscle	got2b
mpc11	4.61e-05	0.490791	0.548	0.468	0.886653	Muscle	mpc1
fxyd12	8.05e-22	0.492621	0.734	0.306	1.55e-17	Muscle	fxyd1
cox6a12	5.18e-12	0.499409	0.911	0.844	9.97e-08	Muscle	cox6a1
si:ch211-243a20.31	4.02e-33	0.502928	0.379	0.074	7.73e-29	Muscle	si:ch211-243a20.3
uraha1	8.87e-48	0.505957	0.371	0.052	1.71e-43	Muscle	uraha
AL929185.22	3.95e-43	0.509366	0.5	0.101	7.61e-39	Muscle	AL929185.2
ppdpfa2	3.1e-17	0.509474	0.565	0.247	5.97e-13	Muscle	ppdpfa
ndufa121	2.62e-11	0.509691	0.573	0.376	5.05e-07	Muscle	ndufa12
cox171	1.8e-07	0.513822	0.371	0.215	0.00346567	Muscle	cox17
phlda23	1.58e-18	0.517065	0.532	0.215	3.04e-14	Muscle	phlda2
sucla2	3.25e-07	0.518522	0.323	0.178	0.00624819	Muscle	sucla2
COX5B2	1.32e-15	0.525142	0.976	0.861	2.53e-11	Muscle	COX5B
ndufb51	8.81e-06	0.526673	0.589	0.515	0.169545	Muscle	ndufb5
paics1	2.88e-15	0.532916	0.476	0.231	5.54e-11	Muscle	paics
atp5f12	1.75e-15	0.540657	0.911	0.809	3.38e-11	Muscle	atp5f1
ndufs21	7.25e-08	0.540689	0.589	0.467	0.00139624	Muscle	ndufs2
aqp3a1	7.32e-51	0.544712	0.532	0.101	1.41e-46	Muscle	aqp3a
uqcrfs12	2.81e-10	0.547713	0.669	0.549	5.41e-06	Muscle	uqcrfs1
ucp3.11	8.65e-16	0.548228	0.677	0.395	1.67e-11	Muscle	ucp3.1
aldob	5.64e-06	0.549179	0.548	0.418	0.108478	Muscle	aldob
atp5d2	8.55e-11	0.54927	0.782	0.687	1.65e-06	Muscle	atp5d
uqcrh2	5.61e-07	0.556233	0.774	0.731	0.0108072	Muscle	uqcrh
aldoaa5	1e-06	0.557223	0.718	0.674	0.0193105	Muscle	aldoaa
sdhc2	1.23e-10	0.558073	0.613	0.447	2.37e-06	Muscle	sdhc
atp5g3b2	1.22e-13	0.562811	0.984	0.954	2.35e-09	Muscle	atp5g3b
cyc11	5.93e-11	0.565008	0.742	0.615	1.14e-06	Muscle	cyc1
her4.2.11	6.48e-39	0.565164	0.427	0.08	1.25e-34	Muscle	her4.2.1
chchd101	2.52e-13	0.567302	0.395	0.169	4.85e-09	Muscle	chchd10
pmela1	9.03e-36	0.568675	0.831	0.388	1.74e-31	Muscle	pmela
prdx12	4.13e-16	0.569136	0.508	0.238	7.95e-12	Muscle	prdx1
cox7a2a3	1.39e-06	0.573005	0.75	0.709	0.026706	Muscle	cox7a2a
uqcrc11	1.33e-09	0.578651	0.661	0.523	2.56e-05	Muscle	uqcrc1
dlst	2.89e-12	0.580033	0.573	0.348	5.55e-08	Muscle	dlst
vdac21	5.04e-13	0.585523	0.911	0.86	9.7e-09	Muscle	vdac2
wu:fc46h121	1.59e-43	0.590443	0.798	0.414	3.05e-39	Muscle	wu:fc46h12
gstp12	5.88e-24	0.6002	0.806	0.554	1.13e-19	Muscle	gstp1
sdhdb1	9.65e-11	0.605939	0.548	0.369	1.86e-06	Muscle	sdhdb
pgk11	1.31e-13	0.613942	0.444	0.212	2.53e-09	Muscle	pgk1
ndufab1b1	3.2e-10	0.624196	0.621	0.463	6.16e-06	Muscle	ndufab1b
mdh22	8.32e-14	0.628253	0.79	0.709	1.6e-09	Muscle	mdh2
gch21	1.36e-39	0.629989	0.766	0.291	2.62e-35	Muscle	gch2
mdh1aa3	1.16e-13	0.630306	0.726	0.511	2.23e-09	Muscle	mdh1aa
atp5ib2	8.94e-09	0.636236	0.774	0.744	0.000172138	Muscle	atp5ib
atp5o1	1.41e-16	0.654165	0.847	0.734	2.72e-12	Muscle	atp5o
trim63a	7.01e-74	0.660293	0.323	0.024	1.35e-69	Muscle	trim63a
her4.1	6.38e-50	0.672349	0.435	0.069	1.23e-45	Muscle	her4.1
tyrp1b1	1.19e-30	0.680177	0.823	0.461	2.28e-26	Muscle	tyrp1b
ENSDARG00000075629	8.36e-80	0.684237	0.371	0.031	1.61e-75	Muscle	ENSDARG00000075629
tpm31	0.00170925	0.686144	0.694	0.692	1	Muscle	tpm3
atpif1b2	6.51e-21	0.699942	0.637	0.322	1.25e-16	Muscle	atpif1b
hsp90aa1.11	6.7e-33	0.705458	0.548	0.147	1.29e-28	Muscle	hsp90aa1.1
and2	5.39e-122	0.710224	0.613	0.06	1.04e-117	Muscle	and2
ckmt2b	1.11e-115	0.717477	0.306	0.012	2.13e-111	Muscle	ckmt2b
tpi1b2	7.86e-09	0.725826	0.581	0.421	0.00015128	Muscle	tpi1b
bhmt1	2.81e-11	0.74009	0.427	0.201	5.41e-07	Muscle	bhmt
mybphb	2.13e-120	0.748551	0.282	0.008	4.1e-116	Muscle	mybphb
actn3b	1.03e-164	0.756345	0.274	0.004	1.98e-160	Muscle	actn3b
suclg12	2.55e-13	0.756852	0.629	0.43	4.9e-09	Muscle	suclg1
ldb3b	1.94e-139	0.775612	0.258	0.005	3.74e-135	Muscle	ldb3b
cycsb1	5.4e-23	0.783508	0.871	0.621	1.04e-18	Muscle	cycsb
glud1b1	1.97e-17	0.790038	0.581	0.314	3.79e-13	Muscle	glud1b
rgcc2	1.36e-23	0.793229	0.452	0.141	2.62e-19	Muscle	rgcc
pnp4a1	1.55e-50	0.794036	0.476	0.083	2.99e-46	Muscle	pnp4a
atp5b2	2.11e-22	0.800502	0.992	0.929	4.06e-18	Muscle	atp5b
apodb	1.04e-126	0.805524	0.387	0.018	1.99e-122	Muscle	apodb
hspb9	3.6e-73	0.859199	0.306	0.022	6.93e-69	Muscle	hspb9
nmrk2	1.09e-99	0.883156	0.298	0.014	2.1e-95	Muscle	nmrk2
mt-nd11	6.09e-07	0.883949	0.887	0.825	0.0117196	Muscle	mt-nd1
pabpc4	6.52e-44	0.886359	0.266	0.031	1.25e-39	Muscle	pabpc4
actn3a	8.69e-155	0.914043	0.274	0.004	1.67e-150	Muscle	actn3a
mt-co31	2.16e-08	0.956468	0.944	0.994	0.000415959	Muscle	mt-co3
mt-co21	7.06e-05	0.960883	0.96	0.997	1	Muscle	mt-co2
mt-nd21	1.22e-09	0.964756	0.855	0.823	2.35e-05	Muscle	mt-nd2
atp5g12	2.71e-20	0.980357	0.903	0.708	5.22e-16	Muscle	atp5g1
tmem38a	2.24e-85	0.994724	0.274	0.014	4.3e-81	Muscle	tmem38a
mt-nd41	1.98e-07	1.00286	0.895	0.91	0.00380611	Muscle	mt-nd4
apoda.1	1.74e-137	1.0253	0.548	0.038	3.34e-133	Muscle	apoda.1
si:dkey-16p21.81	1.71e-06	1.07374	0.444	0.325	0.0329223	Muscle	si:dkey-16p21.8
tcap	1.79e-40	1.08279	0.371	0.064	3.45e-36	Muscle	tcap
desma	1.67e-104	1.09874	0.331	0.017	3.21e-100	Muscle	desma
mt-cyb1	5.47e-20	1.127	0.944	0.983	1.05e-15	Muscle	mt-cyb
ACTC1	5.36e-69	1.13859	0.258	0.016	1.03e-64	Muscle	ACTC1
ENSDARG00000087402	2.43e-14	1.14156	0.484	0.23	4.67e-10	Muscle	ENSDARG00000087402
srl	2.95e-121	1.14742	0.282	0.008	5.68e-117	Muscle	srl
casq2	1.41e-132	1.15124	0.274	0.006	2.72e-128	Muscle	casq2
si:ch73-367p23.2	2.74e-186	1.15184	0.363	0.007	5.28e-182	Muscle	si:ch73-367p23.2
cav3	1.89e-162	1.17359	0.323	0.007	3.63e-158	Muscle	cav3
defbl1	1.41e-112	1.18738	0.726	0.103	2.71e-108	Muscle	defbl1
gamt	1.36e-55	1.23194	0.508	0.096	2.61e-51	Muscle	gamt
pgam2	1.94e-136	1.23953	0.323	0.01	3.74e-132	Muscle	pgam2
mt-atp61	1.62e-16	1.25449	0.952	0.968	3.12e-12	Muscle	mt-atp6
fabp10a	7.88e-61	1.27019	0.258	0.019	1.52e-56	Muscle	fabp10a
serpina1l	7.6e-112	1.31617	0.274	0.009	1.46e-107	Muscle	serpina1l
actc1a	3.14e-146	1.32918	0.282	0.006	6.04e-142	Muscle	actc1a
eno31	6.62e-33	1.33497	0.677	0.284	1.27e-28	Muscle	eno3
CABZ01078594.1	6.17e-88	1.35848	0.339	0.023	1.19e-83	Muscle	CABZ01078594.1
si:ch211-255p10.3	8.77e-121	1.42646	0.306	0.011	1.69e-116	Muscle	si:ch211-255p10.3
tnni2b.1	5.68e-145	1.66225	0.444	0.022	1.09e-140	Muscle	tnni2b.1
tnnt2d	3.51e-60	1.69483	0.274	0.023	6.76e-56	Muscle	tnnt2d
myhz1.1	7.99e-82	1.90766	0.258	0.013	1.54e-77	Muscle	myhz1.1
ak11	4.36e-56	1.95434	0.629	0.143	8.39e-52	Muscle	ak1
acta1a	4.27e-107	1.99502	0.508	0.045	8.22e-103	Muscle	acta1a
tnni4b.2	6.89e-78	2.07699	0.298	0.02	1.33e-73	Muscle	tnni4b.2
nme2b.2	3.47e-85	2.15002	0.524	0.065	6.67e-81	Muscle	nme2b.2
aldoab	8.38e-148	2.20465	0.484	0.027	1.61e-143	Muscle	aldoab
gapdh	1.11e-119	2.35405	0.629	0.068	2.13e-115	Muscle	gapdh
tnnc1b	1.15e-97	2.38789	0.379	0.026	2.2e-93	Muscle	tnnc1b
tpm2	8.85e-49	2.40262	0.435	0.079	1.7e-44	Muscle	tpm2
tnnc2	2.25e-165	2.57856	0.524	0.027	4.34e-161	Muscle	tnnc2
tnnt3a	1.2e-122	2.59146	0.484	0.035	2.3e-118	Muscle	tnnt3a
apoa2	2.05e-85	2.67746	0.548	0.074	3.94e-81	Muscle	apoa2
acta1b	1.06e-113	2.73515	0.524	0.047	2.04e-109	Muscle	acta1b
apoa1b	1.11e-133	2.79362	0.613	0.056	2.14e-129	Muscle	apoa1b
tnnt3b	3.81e-132	2.83544	0.669	0.07	7.33e-128	Muscle	tnnt3b
tfa	7.31e-137	2.88338	0.5	0.033	1.41e-132	Muscle	tfa
atp2a1	5.15e-217	2.90037	0.621	0.029	9.9e-213	Muscle	atp2a1
tpma	7.86e-137	3.07879	0.758	0.093	1.51e-132	Muscle	tpma
ckma	9.74e-132	3.08613	0.774	0.105	1.87e-127	Muscle	ckma
tnni2a.4	1.12e-72	3.08724	0.54	0.085	2.15e-68	Muscle	tnni2a.4
ckmb	1.77e-183	3.09121	0.742	0.06	3.4e-179	Muscle	ckmb
pvalb4	2.26e-88	3.10358	0.653	0.105	4.36e-84	Muscle	pvalb4
myl1	3.63e-133	3.16959	0.702	0.079	6.98e-129	Muscle	myl1
myl10	2.95e-69	3.30094	0.427	0.052	5.67e-65	Muscle	myl10
myl13	1.44e-50	3.36242	0.387	0.059	2.78e-46	Muscle	myl13
mylz3	2.99e-132	3.55905	0.831	0.124	5.76e-128	Muscle	mylz3
pvalb1	9.83e-57	3.66341	0.71	0.21	1.89e-52	Muscle	pvalb1
pvalb2	1.59e-80	4.02883	0.879	0.265	3.06e-76	Muscle	pvalb2
mylpfa	1.56e-125	4.08133	0.887	0.162	3e-121	Muscle	mylpfa
actc1b	3.28e-99	4.10245	0.984	0.344	6.32e-95	Muscle	actc1b
rhbdd1	0.000136731	0.251693	0.395	0.324	1	Neural	rhbdd1
wasf3b	2.95e-09	0.25231	0.26	0.154	5.68e-05	Neural	wasf3b
psmd11	5.92e-09	0.253283	0.57	0.48	0.000113956	Neural	psmd1
hnrnpr1	2.27e-06	0.254901	0.416	0.328	0.0436048	Neural	hnrnpr
tbcb1	2.75e-07	0.25594	0.644	0.595	0.00528941	Neural	tbcb
adssl	6.31e-07	0.256726	0.348	0.258	0.0121474	Neural	adssl
klf11b	1.48e-05	0.257398	0.447	0.355	0.284588	Neural	klf11b
rbbp4	5.77e-06	0.258328	0.518	0.422	0.110995	Neural	rbbp4
sept2	3.1e-14	0.259343	0.458	0.266	5.97e-10	Neural	sept2
mdka2	0.00895483	0.259466	0.652	0.581	1	Neural	mdka
acvr1ba	2.88e-10	0.261137	0.31	0.186	5.53e-06	Neural	acvr1ba
phc2a	3.31e-05	0.261322	0.282	0.208	0.636816	Neural	phc2a
h2afva	8.04e-08	0.264173	0.748	0.687	0.00154802	Neural	h2afva
tmem331	5.42e-09	0.265418	0.501	0.396	0.00010442	Neural	tmem33
tob1b	0.00685428	0.265984	0.507	0.513	1	Neural	tob1b
litaf	6.78e-05	0.266498	0.282	0.202	1	Neural	litaf
fkbp4	6.89e-07	0.266824	0.595	0.536	0.0132681	Neural	fkbp4
zgc:174906	2.77e-10	0.268471	0.258	0.149	5.32e-06	Neural	zgc:174906
hmgn21	5.04e-08	0.269377	0.975	0.956	0.000970773	Neural	hmgn2
crip2	3.95e-14	0.269537	0.299	0.148	7.61e-10	Neural	crip2
hbp1	3.33e-13	0.271825	0.279	0.141	6.4e-09	Neural	hbp1
si:ch211-194k22.81	8.01e-05	0.273041	0.323	0.261	1	Neural	si:ch211-194k22.8
rtca1	0.00603958	0.273656	0.34	0.315	1	Neural	rtca
tp53inp21	0.000246652	0.274589	0.285	0.217	1	Neural	tp53inp2
acbd71	1.34e-13	0.277657	0.263	0.126	2.58e-09	Neural	acbd7
mcl1b1	0.000145396	0.277859	0.567	0.523	1	Neural	mcl1b
pfn21	3.73e-11	0.278862	0.885	0.869	7.18e-07	Neural	pfn2
herpud1	5.12e-06	0.28056	0.425	0.34	0.0985658	Neural	herpud1
prnprs31	4.09e-08	0.282365	0.43	0.321	0.000786891	Neural	prnprs3
si:ch211-212k18.8	8.81e-11	0.28681	0.26	0.141	1.7e-06	Neural	si:ch211-212k18.8
mlf1	4.17e-05	0.287866	0.252	0.174	0.802047	Neural	mlf1
c10h21orf59	2.72e-09	0.291129	0.395	0.278	5.24e-05	Neural	c10h21orf59
si:dkey-286j15.1	9.18e-11	0.292351	0.296	0.175	1.77e-06	Neural	si:dkey-286j15.1
hmga1a2	6.76e-14	0.29271	0.942	0.876	1.3e-09	Neural	hmga1a
hsp90b1	1.02e-07	0.292771	0.721	0.682	0.00196171	Neural	hsp90b1
ENSDARG000000517621	1.12e-08	0.295262	0.633	0.527	0.000215581	Neural	ENSDARG00000051762
tle2	1.55e-12	0.299478	0.321	0.189	2.98e-08	Neural	tle2
chd71	1.04e-09	0.299767	0.458	0.341	1.99e-05	Neural	chd7
hax1	6.32e-08	0.303454	0.433	0.332	0.00121631	Neural	hax1
si:ch1073-291c23.21	2.44e-09	0.305658	0.318	0.203	4.69e-05	Neural	si:ch1073-291c23.2
scg31	3.45e-21	0.306907	0.252	0.091	6.63e-17	Neural	scg3
itm2ba1	2.53e-09	0.308173	0.575	0.481	4.87e-05	Neural	itm2ba
si:ch211-284f22.31	3.98e-09	0.310303	0.375	0.256	7.67e-05	Neural	si:ch211-284f22.3
tuba1a1	3.76e-26	0.31179	0.619	0.348	7.25e-22	Neural	tuba1a
rtn1a1	3.8e-09	0.312063	0.452	0.313	7.32e-05	Neural	rtn1a
lbr	0.00154498	0.31322	0.323	0.281	1	Neural	lbr
sept6	2.21e-14	0.31499	0.326	0.171	4.25e-10	Neural	sept6
ctbp11	3e-13	0.319157	0.493	0.341	5.78e-09	Neural	ctbp1
hmgb1a1	3.95e-15	0.319233	0.91	0.858	7.59e-11	Neural	hmgb1a
tshz11	1.85e-16	0.321164	0.329	0.168	3.57e-12	Neural	tshz1
hoxb3a2	3.56e-10	0.323823	0.419	0.282	6.86e-06	Neural	hoxb3a
cd81a1	7.65e-16	0.325037	0.871	0.891	1.47e-11	Neural	cd81a
kdm1a1	1.24e-07	0.325759	0.458	0.379	0.00238254	Neural	kdm1a
arrdc3b1	5.38e-09	0.330153	0.668	0.587	0.000103564	Neural	arrdc3b
nova21	1.43e-08	0.335145	0.378	0.253	0.000276025	Neural	nova2
tuba8l32	9.53e-22	0.33606	0.685	0.465	1.83e-17	Neural	tuba8l3
grinab	6.19e-09	0.336507	0.625	0.559	0.000119139	Neural	grinab
pim21	8.78e-06	0.337785	0.345	0.271	0.169028	Neural	pim2
sept15	1.78e-20	0.339112	0.337	0.151	3.43e-16	Neural	sept15
tfdp2	5.58e-15	0.340582	0.334	0.187	1.07e-10	Neural	tfdp2
bnip4	1.99e-13	0.34316	0.329	0.189	3.84e-09	Neural	bnip4
si:ch211-102c2.7	7.48e-13	0.345403	0.337	0.2	1.44e-08	Neural	si:ch211-102c2.7
ciarta	4.36e-11	0.345608	0.389	0.258	8.39e-07	Neural	ciarta
siah11	4.64e-08	0.351427	0.378	0.277	0.000892976	Neural	siah1
cbx7a1	0.000281874	0.361329	0.649	0.612	1	Neural	cbx7a
tfap2a1	1.84e-06	0.364461	0.288	0.198	0.0355107	Neural	tfap2a
ewsr1b	1.45e-18	0.365365	0.762	0.632	2.79e-14	Neural	ewsr1b
stip1	1.45e-08	0.365449	0.734	0.716	0.000278926	Neural	stip1
slc25a43	6.6e-09	0.369946	0.378	0.271	0.000127032	Neural	slc25a43
ubb	4.36e-06	0.37057	0.663	0.628	0.0838363	Neural	ubb
cebpd1	0.000686807	0.381815	0.638	0.601	1	Neural	cebpd
nfkbiab1	4.88e-07	0.384154	0.463	0.356	0.00939274	Neural	nfkbiab
ctdsp2	4.17e-10	0.384342	0.562	0.454	8.02e-06	Neural	ctdsp2
nr2f51	2.07e-10	0.386506	0.323	0.207	3.98e-06	Neural	nr2f5
hoxd4a1	7.61e-21	0.393535	0.436	0.229	1.46e-16	Neural	hoxd4a
sox4a.11	9.49e-10	0.396435	0.436	0.318	1.83e-05	Neural	sox4a.1
gpm6ab2	1.06e-16	0.401383	0.482	0.284	2.04e-12	Neural	gpm6ab
tbx2b1	1.91e-16	0.40622	0.321	0.162	3.69e-12	Neural	tbx2b
sesn1	2.97e-14	0.407073	0.504	0.343	5.72e-10	Neural	sesn1
stat1a	1.62e-07	0.407425	0.31	0.216	0.00311167	Neural	stat1a
srgap3	1.05e-31	0.409802	0.304	0.103	2.02e-27	Neural	srgap3
si:dkey-42i9.4	2.3e-17	0.420939	0.8	0.704	4.43e-13	Neural	si:dkey-42i9.4
hspa5	6.32e-16	0.433343	0.929	0.885	1.22e-11	Neural	hspa5
hoxc1a1	6.39e-35	0.439438	0.329	0.109	1.23e-30	Neural	hoxc1a
qkia1	1.72e-14	0.445175	0.726	0.671	3.3e-10	Neural	qkia
hoxc3a1	4.58e-27	0.447453	0.397	0.174	8.81e-23	Neural	hoxc3a
hoxb1b	4.34e-21	0.450425	0.26	0.103	8.34e-17	Neural	hoxb1b
si:ch211-260e23.91	7.78e-33	0.455923	0.548	0.283	1.5e-28	Neural	si:ch211-260e23.9
wbp21	5.31e-20	0.45708	0.323	0.149	1.02e-15	Neural	wbp2
gas1b	1.59e-13	0.462711	0.318	0.18	3.05e-09	Neural	gas1b
jdp2b1	1.22e-07	0.464465	0.69	0.667	0.00234051	Neural	jdp2b
pdk2b	4.41e-18	0.465852	0.392	0.21	8.49e-14	Neural	pdk2b
hoxa4a1	1.69e-13	0.476175	0.499	0.352	3.25e-09	Neural	hoxa4a
arhgef1b	1.93e-13	0.486073	0.326	0.187	3.72e-09	Neural	arhgef1b
hspa4a1	8.6e-13	0.491016	0.756	0.699	1.66e-08	Neural	hspa4a
hsph1	2.05e-10	0.501928	0.356	0.232	3.94e-06	Neural	hsph1
maptb1	2.37e-41	0.508282	0.356	0.106	4.57e-37	Neural	maptb
socs3b1	1.83e-10	0.523615	0.704	0.665	3.52e-06	Neural	socs3b
oser1	7.03e-19	0.525793	0.699	0.577	1.35e-14	Neural	oser1
cpn1.11	2.61e-12	0.531631	0.501	0.38	5.02e-08	Neural	cpn1.1
dnajb1b	2.34e-12	0.532381	0.8	0.734	4.5e-08	Neural	dnajb1b
hspbp1	3.9e-09	0.536631	0.548	0.439	7.51e-05	Neural	hspbp1
rasgef1ba1	6.87e-24	0.541513	0.477	0.264	1.32e-19	Neural	rasgef1ba
hsp90aa1.2	6.94e-17	0.542679	0.981	0.961	1.34e-12	Neural	hsp90aa1.2
phlda21	1.34e-06	0.545121	0.312	0.216	0.0257237	Neural	phlda2
cxcl18b2	0.00134237	0.549885	0.49	0.434	1	Neural	cxcl18b
jun	5.28e-17	0.553946	0.888	0.857	1.02e-12	Neural	jun
pdcd4b	1.93e-12	0.556078	0.721	0.65	3.71e-08	Neural	pdcd4b
UBB	6.67e-13	0.562687	0.863	0.808	1.28e-08	Neural	UBB
ENSDARG000000374031	1.1e-11	0.575542	0.422	0.287	2.11e-07	Neural	ENSDARG00000037403
zfand2a	1.38e-15	0.583015	0.589	0.438	2.66e-11	Neural	zfand2a
hmgb1b1	5.21e-25	0.583651	0.841	0.697	1e-20	Neural	hmgb1b
znf5362	5.75e-68	0.593488	0.4	0.091	1.11e-63	Neural	znf536
her91	5.13e-16	0.604065	0.611	0.436	9.88e-12	Neural	her9
tspan18a1	1.22e-45	0.609495	0.427	0.149	2.34e-41	Neural	tspan18a
tmem1762	7.32e-10	0.614385	0.455	0.363	1.41e-05	Neural	tmem176
hes61	3.53e-15	0.63225	0.299	0.16	6.8e-11	Neural	hes6
hsp70.3	4.18e-25	0.642274	0.986	0.961	8.05e-21	Neural	hsp70.3
ngfrb2	3.71e-75	0.644905	0.381	0.078	7.14e-71	Neural	ngfrb
sox11b1	8.19e-06	0.662202	0.373	0.299	0.157692	Neural	sox11b
sox102	1.22e-52	0.680001	0.608	0.259	2.35e-48	Neural	sox10
mvp	1.48e-06	0.695937	0.384	0.304	0.028503	Neural	mvp
elavl31	0.000265501	0.710136	0.255	0.191	1	Neural	elavl3
hsp70.2	7.64e-25	0.726295	0.956	0.894	1.47e-20	Neural	hsp70.2
hoxb5b1	2.12e-48	0.738687	0.551	0.229	4.09e-44	Neural	hoxb5b
sash1a1	1.14e-66	0.745222	0.416	0.11	2.19e-62	Neural	sash1a
slc35c21	1.25e-55	0.753272	0.304	0.069	2.4e-51	Neural	slc35c2
tlx21	1.17e-71	0.760102	0.444	0.106	2.25e-67	Neural	tlx2
hsp70.1	5.39e-23	0.770251	0.899	0.831	1.04e-18	Neural	hsp70.1
hspb1	4.94e-08	0.774512	0.616	0.543	0.000951113	Neural	hspb1
adam8a1	5.4e-23	0.775519	0.312	0.137	1.04e-18	Neural	adam8a
clic61	2.36e-117	0.785175	0.307	0.027	4.54e-113	Neural	clic6
zeb2a1	9.85e-68	0.795598	0.441	0.119	1.9e-63	Neural	zeb2a
dhrs3b	6.25e-44	0.835001	0.458	0.177	1.2e-39	Neural	dhrs3b
phox2bb1	5.32e-85	0.899246	0.649	0.192	1.02e-80	Neural	phox2bb
hsp70l	2.83e-24	0.91764	0.896	0.793	5.45e-20	Neural	hsp70l
chl1b1	3.15e-136	0.922034	0.507	0.08	6.06e-132	Neural	chl1b
si:ch211-137a8.42	1.15e-88	0.966948	0.69	0.252	2.22e-84	Neural	si:ch211-137a8.4
CR812832.12	2.57e-91	0.971686	0.521	0.12	4.94e-87	Neural	CR812832.1
her61	1.64e-21	0.999984	0.712	0.581	3.16e-17	Neural	her6
fabp7a1	2.42e-83	1.21639	0.515	0.137	4.65e-79	Neural	fabp7a
si:ch211-193l2.5	1.38e-100	1.23716	0.323	0.039	2.66e-96	Neural	si:ch211-193l2.5
foxd31	1.26e-127	1.37255	0.463	0.071	2.42e-123	Neural	foxd3
her15.1.1	2.1e-63	1.37422	0.463	0.138	4.04e-59	Neural	her15.1.1
her15.1	7.25e-63	1.40649	0.474	0.144	1.39e-58	Neural	her15.1
si:ch211-134a4.4	3.66e-157	1.46718	0.345	0.023	7.05e-153	Neural	si:ch211-134a4.4
her4.2	1.46e-85	1.54266	0.345	0.056	2.81e-81	Neural	her4.2
her4.2.1	5.96e-83	1.69598	0.359	0.064	1.15e-78	Neural	her4.2.1
sb:cb811	2.95e-148	1.76098	0.696	0.174	5.68e-144	Neural	sb:cb81
scn4ab1	1.04e-286	1.89817	0.518	0.023	2.01e-282	Neural	scn4ab
AL929185.2	3.54e-165	2.18851	0.526	0.072	6.81e-161	Neural	AL929185.2
si:ch211-193l2.7	7.07e-122	2.42714	0.488	0.088	1.36e-117	Neural	si:ch211-193l2.7
tuba8l41	0.000391313	0.252032	0.817	0.677	1	Neural Crest	tuba8l4
rps8a1	3.2e-13	0.252224	1	0.996	6.16e-09	Neural Crest	rps8a
lig11	0.00921899	0.254057	0.366	0.25	1	Neural Crest	lig1
eif3ha	2.39e-06	0.255208	0.882	0.682	0.0459966	Neural Crest	eif3ha
rpl36a	1.08e-12	0.255242	1	0.997	2.09e-08	Neural Crest	rpl36a
eef1g	4.64e-10	0.256145	1	0.987	8.92e-06	Neural Crest	eef1g
rplp11	5.79e-15	0.257701	1	0.999	1.11e-10	Neural Crest	rplp1
im:7151449	1.72e-27	0.25771	0.258	0.034	3.31e-23	Neural Crest	im:7151449
CU693368.2	9.25e-07	0.258466	0.559	0.295	0.0178022	Neural Crest	CU693368.2
col4a1	1.04e-10	0.25982	0.301	0.093	2.01e-06	Neural Crest	col4a1
lsm8	1.53e-06	0.260102	0.71	0.425	0.0294747	Neural Crest	lsm8
ENSDARG00000093606	1.05e-08	0.262644	0.505	0.238	0.000202032	Neural Crest	ENSDARG00000093606
pcdh10b	2.27e-13	0.264386	0.29	0.075	4.37e-09	Neural Crest	pcdh10b
spcs3	2.32e-05	0.265531	0.785	0.607	0.44635	Neural Crest	spcs3
lysmd21	1.23e-06	0.265916	0.419	0.201	0.0236619	Neural Crest	lysmd2
rps15a	1.01e-14	0.266051	1	0.999	1.94e-10	Neural Crest	rps15a
bambib	1.08e-06	0.267925	0.312	0.131	0.020754	Neural Crest	bambib
ube2e1	1.06e-15	0.268343	1	0.998	2.03e-11	Neural Crest	ube2e1
pno1	3.62e-05	0.268779	0.688	0.482	0.69639	Neural Crest	pno1
tp531	1.56e-05	0.268855	0.559	0.33	0.299615	Neural Crest	tp53
srsf5a	2.91e-06	0.272583	0.935	0.763	0.0560121	Neural Crest	srsf5a
eef1b2	1.35e-12	0.273498	1	0.992	2.6e-08	Neural Crest	eef1b2
mafba	7.6e-06	0.274468	0.301	0.134	0.146379	Neural Crest	mafba
nop58	4.36e-05	0.277495	0.591	0.385	0.839141	Neural Crest	nop58
si:ch211-137a8.4	2.97e-14	0.277901	0.699	0.283	5.71e-10	Neural Crest	si:ch211-137a8.4
ebna1bp2	2.41e-08	0.278069	0.57	0.288	0.000463607	Neural Crest	ebna1bp2
nop561	0.000222289	0.278277	0.656	0.473	1	Neural Crest	nop56
rpl30	1.07e-13	0.278326	1	0.995	2.06e-09	Neural Crest	rpl30
pdlim11	1.47e-06	0.278661	0.473	0.232	0.0282203	Neural Crest	pdlim1
hmgb3b1	3.25e-06	0.278887	0.591	0.359	0.0626028	Neural Crest	hmgb3b
apex1	6.59e-09	0.279005	0.71	0.376	0.000126789	Neural Crest	apex1
rps4x	8.86e-16	0.280281	1	0.997	1.71e-11	Neural Crest	rps4x
rps5	1.98e-16	0.280302	1	0.998	3.8e-12	Neural Crest	rps5
kiaa0101	0.000422448	0.281577	0.409	0.24	1	Neural Crest	kiaa0101
lhfpl2b	2.17e-08	0.281954	0.323	0.128	0.000416928	Neural Crest	lhfpl2b
nme3	2.84e-05	0.28359	0.731	0.515	0.546129	Neural Crest	nme3
rnd1b	5.16e-13	0.284053	0.269	0.069	9.93e-09	Neural Crest	rnd1b
plekha3	1.19e-05	0.28449	0.258	0.113	0.228784	Neural Crest	plekha3
si:ch211-74m13.3	2.93e-06	0.286654	0.398	0.2	0.0563382	Neural Crest	si:ch211-74m13.3
bckdhbl	1.09e-11	0.287077	0.269	0.075	2.09e-07	Neural Crest	bckdhbl
gng5	7.73e-07	0.287598	0.914	0.7	0.0148746	Neural Crest	gng5
rpl35	4.48e-18	0.288145	1	0.997	8.62e-14	Neural Crest	rpl35
ppap2d	5.15e-17	0.288221	0.312	0.072	9.92e-13	Neural Crest	ppap2d
rpl9	1.96e-16	0.289611	1	0.998	3.77e-12	Neural Crest	rpl9
rps11	2.52e-15	0.289979	1	0.996	4.85e-11	Neural Crest	rps11
rsl24d1	3.2e-09	0.293003	1	0.942	6.15e-05	Neural Crest	rsl24d1
lef1	1.73e-34	0.296368	0.258	0.028	3.32e-30	Neural Crest	lef1
si:ch211-114n24.6	9.99e-05	0.296438	0.323	0.171	1	Neural Crest	si:ch211-114n24.6
rpl24	1.06e-16	0.298074	1	0.998	2.05e-12	Neural Crest	rpl24
rpl28	1.24e-16	0.299671	1	0.996	2.38e-12	Neural Crest	rpl28
selt1b	1.85e-08	0.300104	0.581	0.307	0.00035515	Neural Crest	selt1b
cdca7a	9.58e-06	0.300963	0.355	0.174	0.184415	Neural Crest	cdca7a
si:dkey-34d22.1	1.14e-32	0.301979	0.269	0.031	2.2e-28	Neural Crest	si:dkey-34d22.1
btg21	1.76e-05	0.302017	0.817	0.645	0.338294	Neural Crest	btg2
rrm21	0.00266709	0.304063	0.355	0.221	1	Neural Crest	rrm2
tanc2a	4.33e-16	0.30519	0.344	0.089	8.33e-12	Neural Crest	tanc2a
rps24	1.12e-15	0.305423	1	0.997	2.15e-11	Neural Crest	rps24
myca	9.02e-05	0.310328	0.366	0.199	1	Neural Crest	myca
hmga1a1	7.83e-07	0.314344	1	0.879	0.0150788	Neural Crest	hmga1a
rps29	7.91e-17	0.314711	1	0.995	1.52e-12	Neural Crest	rps29
tcp1	1.5e-09	0.315946	0.763	0.409	2.89e-05	Neural Crest	tcp1
aldoaa1	6.4e-07	0.318259	0.871	0.671	0.0123241	Neural Crest	aldoaa
rpl27	5.7e-19	0.320047	1	0.996	1.1e-14	Neural Crest	rpl27
uap1	7.44e-15	0.320502	0.344	0.096	1.43e-10	Neural Crest	uap1
CABZ01074745.11	9.3e-05	0.320613	0.484	0.284	1	Neural Crest	CABZ01074745.1
fam46ba	1.94e-07	0.321648	0.581	0.316	0.00372521	Neural Crest	fam46ba
traf3ip2b	3.98e-41	0.322365	0.28	0.027	7.65e-37	Neural Crest	traf3ip2b
zgc:114046	6.63e-21	0.322689	0.366	0.081	1.28e-16	Neural Crest	zgc:114046
spry2	5.57e-06	0.322865	0.495	0.281	0.107266	Neural Crest	spry2
CABZ01118776.1	6.88e-12	0.32309	0.366	0.128	1.32e-07	Neural Crest	CABZ01118776.1
si:dkey-239h2.3	1.15e-10	0.324651	0.559	0.256	2.21e-06	Neural Crest	si:dkey-239h2.3
lama4	2.72e-09	0.324715	0.258	0.083	5.24e-05	Neural Crest	lama4
eef1db	4.73e-10	0.325181	0.968	0.804	9.1e-06	Neural Crest	eef1db
rpz5	7.67e-13	0.325875	0.312	0.086	1.48e-08	Neural Crest	rpz5
rplp2l1	8.9e-19	0.326529	1	0.997	1.71e-14	Neural Crest	rplp2l
rpl5b1	1.81e-13	0.32666	1	0.971	3.48e-09	Neural Crest	rpl5b
tes	2.03e-15	0.328263	0.301	0.075	3.91e-11	Neural Crest	tes
rps23	5.76e-18	0.330172	1	0.996	1.11e-13	Neural Crest	rps23
rps10	3.24e-19	0.330461	1	0.994	6.23e-15	Neural Crest	rps10
nfkbiab	1.25e-08	0.330596	0.645	0.359	0.000241301	Neural Crest	nfkbiab
lipg	7.37e-11	0.333785	0.269	0.078	1.42e-06	Neural Crest	lipg
rpl131	3.07e-20	0.335425	1	0.995	5.92e-16	Neural Crest	rpl13
RPS17	3.09e-20	0.337903	1	0.996	5.94e-16	Neural Crest	RPS17
eif4a1a	1.27e-06	0.33928	0.774	0.55	0.0245018	Neural Crest	eif4a1a
ppp1r15a	0.000122599	0.341987	0.882	0.711	1	Neural Crest	ppp1r15a
rps3a1	6.76e-20	0.342875	1	0.996	1.3e-15	Neural Crest	rps3a
ENSDARG000000689951	0.000125631	0.345352	0.989	0.924	1	Neural Crest	ENSDARG00000068995
ddx21	1.2e-08	0.346629	0.656	0.342	0.000230305	Neural Crest	ddx21
rps91	7.9e-20	0.34947	1	0.998	1.52e-15	Neural Crest	rps9
rpl17	3.38e-19	0.350097	1	0.996	6.51e-15	Neural Crest	rpl17
gpm6ab1	5.3e-13	0.350486	0.688	0.292	1.02e-08	Neural Crest	gpm6ab
ybx1	1.19e-17	0.350671	1	0.998	2.3e-13	Neural Crest	ybx1
rpl23	4.69e-20	0.351946	1	0.999	9.04e-16	Neural Crest	rpl23
myo10l3	1.35e-11	0.351999	0.301	0.092	2.6e-07	Neural Crest	myo10l3
rpl38	1.88e-17	0.354456	1	0.989	3.63e-13	Neural Crest	rpl38
jupa	2.74e-12	0.354503	0.634	0.286	5.28e-08	Neural Crest	jupa
rpl5a	2.27e-14	0.355162	1	0.959	4.36e-10	Neural Crest	rpl5a
hoxb3a1	2.05e-09	0.356787	0.581	0.288	3.94e-05	Neural Crest	hoxb3a
mmp17b	2.13e-80	0.359119	0.28	0.012	4.1e-76	Neural Crest	mmp17b
nr2f5	3.12e-09	0.360519	0.473	0.212	6.01e-05	Neural Crest	nr2f5
sept6	1.67e-21	0.361829	0.581	0.176	3.22e-17	Neural Crest	sept6
chl1b	1.87e-30	0.362321	0.527	0.109	3.61e-26	Neural Crest	chl1b
rpl211	1.05e-21	0.362374	1	0.997	2.03e-17	Neural Crest	rpl21
s1pr1	2.67e-10	0.363079	0.376	0.141	5.13e-06	Neural Crest	s1pr1
zgc:173587	7.57e-11	0.363711	0.258	0.073	1.46e-06	Neural Crest	zgc:173587
snrpf	1.7e-09	0.364516	0.882	0.621	3.27e-05	Neural Crest	snrpf
scn4ab	1.72e-15	0.3657	0.28	0.063	3.32e-11	Neural Crest	scn4ab
rpl4	1.88e-17	0.366176	1	0.986	3.62e-13	Neural Crest	rpl4
rpl10a1	1.89e-21	0.367191	1	0.995	3.63e-17	Neural Crest	rpl10a
rps14	3.15e-22	0.367208	1	0.997	6.06e-18	Neural Crest	rps14
tgfb1a	2.05e-16	0.367285	0.473	0.151	3.94e-12	Neural Crest	tgfb1a
serbp1a	2.32e-13	0.367489	0.978	0.923	4.47e-09	Neural Crest	serbp1a
rps3	4.46e-21	0.369512	1	0.996	8.59e-17	Neural Crest	rps3
CABZ01089828.1	7.87e-19	0.369787	0.398	0.104	1.52e-14	Neural Crest	CABZ01089828.1
uba52	4.98e-18	0.373587	1	0.98	9.58e-14	Neural Crest	uba52
foxp41	9.6e-10	0.375379	0.71	0.386	1.85e-05	Neural Crest	foxp4
hist2h2l1	1.26e-06	0.380479	0.849	0.666	0.0241867	Neural Crest	hist2h2l
rps26l	5.71e-22	0.383528	1	0.995	1.1e-17	Neural Crest	rps26l
rpl13a	2.71e-19	0.384683	1	0.994	5.22e-15	Neural Crest	rpl13a
znf5361	3.83e-18	0.386605	0.419	0.112	7.37e-14	Neural Crest	znf536
si:ch1073-291c23.2	1.95e-15	0.391997	0.559	0.205	3.74e-11	Neural Crest	si:ch1073-291c23.2
rps25	2.51e-24	0.39228	1	0.994	4.82e-20	Neural Crest	rps25
rtca	2e-10	0.39268	0.613	0.31	3.84e-06	Neural Crest	rtca
tm4sf18	7.77e-26	0.394878	0.269	0.039	1.49e-21	Neural Crest	tm4sf18
rpl23a	3e-22	0.395416	1	0.992	5.77e-18	Neural Crest	rpl23a
arl5c	6.7e-09	0.397915	0.301	0.11	0.000129009	Neural Crest	arl5c
rpl31	2.83e-20	0.397923	1	0.992	5.46e-16	Neural Crest	rpl31
vamp5	9.99e-18	0.398415	0.473	0.141	1.92e-13	Neural Crest	vamp5
pfdn51	2.97e-10	0.399274	0.871	0.547	5.72e-06	Neural Crest	pfdn5
rps27a	1.68e-25	0.401134	1	0.997	3.24e-21	Neural Crest	rps27a
ier2a1	3.37e-07	0.401433	0.699	0.419	0.00648224	Neural Crest	ier2a
pcna1	2.05e-06	0.403094	0.656	0.4	0.0395002	Neural Crest	pcna
rpl14	4.61e-17	0.403414	1	0.965	8.87e-13	Neural Crest	rpl14
tmem1761	1.77e-10	0.405818	0.677	0.364	3.4e-06	Neural Crest	tmem176
stard8	1.43e-18	0.408617	0.484	0.14	2.76e-14	Neural Crest	stard8
nid1b	1.92e-21	0.409439	0.398	0.095	3.7e-17	Neural Crest	nid1b
crlf1a	1.88e-12	0.414875	0.28	0.076	3.61e-08	Neural Crest	crlf1a
cxcl18b1	6.16e-13	0.415101	0.763	0.431	1.19e-08	Neural Crest	cxcl18b
marcksl1b1	3.14e-11	0.417722	0.989	0.781	6.04e-07	Neural Crest	marcksl1b
zgc:110796	1.52e-12	0.41778	0.376	0.123	2.92e-08	Neural Crest	zgc:110796
clic6	2.81e-41	0.427597	0.366	0.045	5.42e-37	Neural Crest	clic6
cited4b1	1.1e-08	0.444083	0.613	0.334	0.000211943	Neural Crest	cited4b
odc1	0.00083879	0.446148	0.57	0.402	1	Neural Crest	odc1
pim2	3.32e-11	0.457109	0.591	0.27	6.38e-07	Neural Crest	pim2
rpl12	1.01e-25	0.463483	1	0.996	1.94e-21	Neural Crest	rpl12
fosl2	1.9e-14	0.476083	0.591	0.252	3.66e-10	Neural Crest	fosl2
adam8a	4.95e-12	0.48291	0.398	0.148	9.53e-08	Neural Crest	adam8a
TCIM (1 of many).1	1.01e-15	0.48854	0.28	0.066	1.95e-11	Neural Crest	TCIM (1 of many).1
col18a1a	1.93e-27	0.490693	0.333	0.057	3.72e-23	Neural Crest	col18a1a
eif4ebp3l	3.07e-09	0.498965	0.613	0.334	5.9e-05	Neural Crest	eif4ebp3l
akap12b	3.85e-16	0.500087	0.505	0.171	7.42e-12	Neural Crest	akap12b
serinc5	1.09e-18	0.503806	0.559	0.191	2.09e-14	Neural Crest	serinc5
vim1	1.33e-07	0.505289	0.527	0.281	0.00256438	Neural Crest	vim
sept2	2.71e-19	0.505936	0.624	0.221	5.22e-15	Neural Crest	sept2
slc35c2	2.74e-41	0.511724	0.495	0.081	5.27e-37	Neural Crest	slc35c2
zgc:154164	1.62e-15	0.519358	0.333	0.089	3.11e-11	Neural Crest	zgc:154164
rasgef1ba	2.3e-15	0.521025	0.645	0.274	4.42e-11	Neural Crest	rasgef1ba
CR812832.11	7.98e-08	0.530444	0.355	0.152	0.00153596	Neural Crest	CR812832.1
si:dkey-23a13.22	1.72e-10	0.536874	0.323	0.116	3.3e-06	Neural Crest	si:dkey-23a13.22
gmfb	4.97e-15	0.538839	0.796	0.456	9.56e-11	Neural Crest	gmfb
sept10	7.25e-23	0.548171	0.538	0.163	1.39e-18	Neural Crest	sept10
pik3ip11	4.88e-17	0.552798	0.559	0.2	9.4e-13	Neural Crest	pik3ip1
si:ch211-286o17.11	1.06e-12	0.564058	0.699	0.371	2.04e-08	Neural Crest	si:ch211-286o17.1
sept15	1.85e-23	0.57253	0.817	0.312	3.56e-19	Neural Crest	sept15
zgc:171759	3.05e-19	0.58976	0.409	0.106	5.87e-15	Neural Crest	zgc:171759
ENSDARG00000098540	1.09e-79	0.594833	0.516	0.047	2.1e-75	Neural Crest	ENSDARG00000098540
alcama1	2.71e-26	0.601389	0.581	0.162	5.21e-22	Neural Crest	alcama
ednrab	4.35e-159	0.60573	0.333	0.006	8.37e-155	Neural Crest	ednrab
fstb	1.27e-24	0.612011	0.452	0.105	2.45e-20	Neural Crest	fstb
cdh6	1.17e-25	0.620741	0.43	0.095	2.25e-21	Neural Crest	cdh6
junbb1	3.96e-15	0.64485	0.806	0.411	7.61e-11	Neural Crest	junbb
mcamb	8.48e-96	0.653418	0.43	0.026	1.63e-91	Neural Crest	mcamb
entpd3	7.47e-52	0.65758	0.323	0.028	1.44e-47	Neural Crest	entpd3
ngfrb1	4.13e-62	0.676637	0.645	0.093	7.94e-58	Neural Crest	ngfrb
sox10	1.15e-29	0.734059	0.796	0.279	2.22e-25	Neural Crest	sox10
txnipa1	4.73e-17	0.740403	0.817	0.391	9.11e-13	Neural Crest	txnipa
qkia	1.74e-21	0.751609	0.914	0.67	3.35e-17	Neural Crest	qkia
slc1a3a	1.06e-32	0.756283	0.602	0.163	2.04e-28	Neural Crest	slc1a3a
marcksl1a	1.14e-18	0.758898	0.71	0.331	2.19e-14	Neural Crest	marcksl1a
atf3	2.89e-14	0.801994	0.903	0.707	5.57e-10	Neural Crest	atf3
sash1a	2.93e-53	0.846137	0.677	0.125	5.64e-49	Neural Crest	sash1a
sb:cb81	7.4e-38	0.900644	0.753	0.209	1.42e-33	Neural Crest	sb:cb81
msx1b	1.65e-23	0.913181	0.43	0.106	3.17e-19	Neural Crest	msx1b
mdka1	7.61e-13	0.957196	0.914	0.58	1.47e-08	Neural Crest	mdka
zeb2a	2.73e-41	0.961822	0.624	0.137	5.26e-37	Neural Crest	zeb2a
tuba8l3	2.38e-37	1.01327	0.968	0.474	4.58e-33	Neural Crest	tuba8l3
rgcc	1.1e-27	1.10997	0.548	0.141	2.11e-23	Neural Crest	rgcc
foxd3	9.1e-63	1.16386	0.624	0.094	1.75e-58	Neural Crest	foxd3
HIST1H2BA (1 of many)1	5.44e-18	1.18947	0.613	0.259	1.05e-13	Neural Crest	HIST1H2BA (1 of many)
fabp31	1.8e-39	1.21134	1	0.763	3.46e-35	Neural Crest	fabp3
phlda2	1.17e-26	1.27289	0.634	0.215	2.26e-22	Neural Crest	phlda2
fabp7a	2.11e-96	2.69406	0.892	0.154	4.05e-92	Neural Crest	fabp7a
ndfip1	1.09e-10	0.250056	0.536	0.438	2.1e-06	Neuronal	ndfip1
akirin1	4.25e-12	0.25045	0.487	0.382	8.19e-08	Neuronal	akirin1
arglu1a	6.62e-12	0.250646	0.277	0.173	1.27e-07	Neuronal	arglu1a
cct6a	2.38e-12	0.250676	0.757	0.68	4.59e-08	Neuronal	cct6a
yeats4	8.77e-13	0.251352	0.408	0.296	1.69e-08	Neuronal	yeats4
gpkow	2.31e-14	0.252101	0.281	0.167	4.44e-10	Neuronal	gpkow
pabpn1	2.1e-12	0.252415	0.642	0.536	4.05e-08	Neuronal	pabpn1
os9	1.06e-15	0.252594	0.279	0.154	2.04e-11	Neuronal	os9
tra2a	7.64e-14	0.252619	0.655	0.544	1.47e-09	Neuronal	tra2a
oxsr1a	1.06e-13	0.25289	0.266	0.154	2.04e-09	Neuronal	oxsr1a
fam192a	2.29e-12	0.253044	0.295	0.191	4.4e-08	Neuronal	fam192a
rhoaa	1.2e-16	0.253104	0.777	0.694	2.31e-12	Neuronal	rhoaa
ndufs3	5.88e-18	0.253413	0.572	0.424	1.13e-13	Neuronal	ndufs3
gid8a	1.16e-14	0.254495	0.29	0.172	2.22e-10	Neuronal	gid8a
psmd6	5.69e-13	0.254988	0.552	0.449	1.1e-08	Neuronal	psmd6
dynll1	1.22e-16	0.25565	0.942	0.857	2.35e-12	Neuronal	dynll1
psmd4b	4.49e-11	0.256054	0.502	0.407	8.63e-07	Neuronal	psmd4b
chd7	3.15e-08	0.256962	0.414	0.342	0.000605476	Neuronal	chd7
psmb1	1.8e-16	0.257057	0.833	0.724	3.47e-12	Neuronal	psmb1
hsbp1b	6.67e-15	0.257468	0.664	0.578	1.28e-10	Neuronal	hsbp1b
phf14	4.14e-16	0.257983	0.254	0.135	7.96e-12	Neuronal	phf14
emc4	5.56e-16	0.25809	0.291	0.164	1.07e-11	Neuronal	emc4
arpc3	8.25e-15	0.2589	0.759	0.689	1.59e-10	Neuronal	arpc3
otud5a	5.97e-16	0.259903	0.342	0.207	1.15e-11	Neuronal	otud5a
znf346	2.84e-11	0.260157	0.365	0.26	5.46e-07	Neuronal	znf346
mtch2	1.84e-18	0.260395	0.356	0.211	3.53e-14	Neuronal	mtch2
josd2	6.08e-22	0.262235	0.27	0.124	1.17e-17	Neuronal	josd2
aldoaa	1.08e-10	0.262318	0.739	0.665	2.08e-06	Neuronal	aldoaa
gpatch8	7.35e-17	0.262656	0.414	0.267	1.42e-12	Neuronal	gpatch8
ddx5	2.11e-21	0.263661	0.871	0.775	4.05e-17	Neuronal	ddx5
cox7a2a	8.97e-26	0.264037	0.808	0.695	1.73e-21	Neuronal	cox7a2a
nipsnap2	1.83e-17	0.264419	0.556	0.414	3.53e-13	Neuronal	nipsnap2
gng7	6.84e-21	0.264724	0.254	0.116	1.32e-16	Neuronal	gng7
rbm8a	3.25e-20	0.264908	0.867	0.757	6.26e-16	Neuronal	rbm8a
CCT2	3.59e-21	0.266235	0.892	0.777	6.91e-17	Neuronal	CCT2
mospd1	4.26e-19	0.266287	0.311	0.165	8.21e-15	Neuronal	mospd1
cox5aa	1.78e-21	0.266712	0.818	0.724	3.42e-17	Neuronal	cox5aa
tada3l	2.18e-18	0.267709	0.284	0.152	4.19e-14	Neuronal	tada3l
cops4	9.64e-15	0.267735	0.496	0.381	1.86e-10	Neuronal	cops4
srsf4	9.82e-14	0.268636	0.534	0.414	1.89e-09	Neuronal	srsf4
smndc1	2.1e-15	0.26878	0.581	0.471	4.03e-11	Neuronal	smndc1
arl6ip4	1.98e-17	0.268999	0.302	0.171	3.81e-13	Neuronal	arl6ip4
csnk2b	2.65e-23	0.269696	0.888	0.784	5.1e-19	Neuronal	csnk2b
tspan3a	3.51e-12	0.269943	0.468	0.359	6.75e-08	Neuronal	tspan3a
histh1l	1.28e-11	0.27061	0.964	0.944	2.46e-07	Neuronal	histh1l
cwc15	8.82e-16	0.270987	0.595	0.475	1.7e-11	Neuronal	cwc15
ppp1cab	5.46e-16	0.271643	0.522	0.392	1.05e-11	Neuronal	ppp1cab
ndrg2	7.91e-14	0.272752	0.371	0.246	1.52e-09	Neuronal	ndrg2
ubald1a	7.79e-17	0.273621	0.3	0.165	1.5e-12	Neuronal	ubald1a
pfdn5	1.54e-16	0.273832	0.662	0.538	2.96e-12	Neuronal	pfdn5
cct3	1.36e-18	0.274064	0.835	0.721	2.62e-14	Neuronal	cct3
tubb4b	1.32e-28	0.274093	0.995	0.965	2.55e-24	Neuronal	tubb4b
hnrnph1l	1.39e-15	0.274649	0.629	0.502	2.67e-11	Neuronal	hnrnph1l
grb2b	1.77e-18	0.275158	0.295	0.159	3.41e-14	Neuronal	grb2b
emc3	5.48e-15	0.275217	0.392	0.268	1.05e-10	Neuronal	emc3
si:dkey-46a10.3	8.64e-15	0.275932	0.385	0.258	1.66e-10	Neuronal	si:dkey-46a10.3
tardbpl	4.39e-14	0.276032	0.541	0.438	8.45e-10	Neuronal	tardbpl
syf2	8.32e-19	0.27629	0.653	0.523	1.6e-14	Neuronal	syf2
fam133b	4.53e-12	0.27629	0.626	0.537	8.73e-08	Neuronal	fam133b
tomm20b	1.75e-18	0.276359	0.766	0.669	3.36e-14	Neuronal	tomm20b
cfap20	3.01e-17	0.276804	0.423	0.282	5.79e-13	Neuronal	cfap20
smarcb1b	6.72e-13	0.27683	0.433	0.322	1.29e-08	Neuronal	smarcb1b
tdg.1	5.46e-15	0.277013	0.261	0.148	1.05e-10	Neuronal	tdg.1
nr2f6a	7.36e-14	0.277517	0.34	0.224	1.42e-09	Neuronal	nr2f6a
wtap	1.85e-14	0.278106	0.397	0.271	3.55e-10	Neuronal	wtap
rab10	6.88e-13	0.278463	0.451	0.343	1.33e-08	Neuronal	rab10
dock7	1.06e-21	0.278559	0.266	0.123	2.04e-17	Neuronal	dock7
enoph1	6.75e-21	0.278617	0.266	0.13	1.3e-16	Neuronal	enoph1
sumo1	7.8e-18	0.279145	0.68	0.559	1.5e-13	Neuronal	sumo1
hug	2.11e-19	0.27922	0.264	0.133	4.06e-15	Neuronal	hug
ywhabb	1.76e-21	0.279369	0.853	0.763	3.39e-17	Neuronal	ywhabb
kmt2cb	2.04e-18	0.279439	0.291	0.153	3.92e-14	Neuronal	kmt2cb
mdh1aa	5.33e-43	0.280072	0.741	0.482	1.03e-38	Neuronal	mdh1aa
plpp5	6.92e-19	0.280522	0.288	0.154	1.33e-14	Neuronal	plpp5
trappc1	6.82e-19	0.280812	0.502	0.352	1.31e-14	Neuronal	trappc1
cdkn2aipnl	3.06e-16	0.281025	0.419	0.281	5.88e-12	Neuronal	cdkn2aipnl
snw1	2.31e-11	0.282148	0.525	0.437	4.44e-07	Neuronal	snw1
actr1	3.8e-18	0.282272	0.48	0.332	7.31e-14	Neuronal	actr1
si:ch211-197h24.6	7.42e-14	0.282332	0.39	0.275	1.43e-09	Neuronal	si:ch211-197h24.6
mkrn1	1.32e-24	0.28255	0.277	0.123	2.54e-20	Neuronal	mkrn1
grcc10	1.49e-17	0.282884	0.516	0.388	2.86e-13	Neuronal	grcc10
lsm12b	5.43e-17	0.283527	0.7	0.596	1.04e-12	Neuronal	lsm12b
mpped2	1.57e-10	0.283544	0.261	0.162	3.02e-06	Neuronal	mpped2
atg101	1.84e-24	0.283603	0.252	0.107	3.54e-20	Neuronal	atg101
smarcb1a	4.58e-19	0.283975	0.475	0.335	8.82e-15	Neuronal	smarcb1a
pkig	3.28e-21	0.284806	0.264	0.12	6.31e-17	Neuronal	pkig
ttpal	5.71e-34	0.285846	0.272	0.097	1.1e-29	Neuronal	ttpal
pspc1	1.45e-16	0.28621	0.326	0.196	2.79e-12	Neuronal	pspc1
kmt2bb	9.32e-18	0.286262	0.466	0.32	1.79e-13	Neuronal	kmt2bb
nckap1	1.4e-20	0.286424	0.293	0.148	2.69e-16	Neuronal	nckap1
yy1a	1.21e-13	0.287154	0.459	0.341	2.32e-09	Neuronal	yy1a
gpatch11	1.46e-19	0.287617	0.308	0.168	2.81e-15	Neuronal	gpatch11
psmd1	4.94e-14	0.288171	0.583	0.473	9.52e-10	Neuronal	psmd1
uri1	6.29e-16	0.288456	0.475	0.335	1.21e-11	Neuronal	uri1
ap3m2	5.19e-37	0.288812	0.347	0.133	9.99e-33	Neuronal	ap3m2
ssbp4	2.24e-15	0.289181	0.322	0.197	4.32e-11	Neuronal	ssbp4
emc6	6.4e-21	0.289921	0.523	0.371	1.23e-16	Neuronal	emc6
pdha1a	4.66e-18	0.29107	0.48	0.343	8.97e-14	Neuronal	pdha1a
eif4ebp1	1.6e-13	0.291162	0.568	0.45	3.09e-09	Neuronal	eif4ebp1
ENSDARG00000074572	9.2e-18	0.291234	0.595	0.453	1.77e-13	Neuronal	ENSDARG00000074572
get4	4.08e-25	0.292317	0.392	0.215	7.85e-21	Neuronal	get4
hnrnpc	1.41e-21	0.293756	0.541	0.377	2.71e-17	Neuronal	hnrnpc
strap	2.16e-19	0.294325	0.435	0.287	4.15e-15	Neuronal	strap
rnd3a	4.08e-05	0.294453	0.381	0.33	0.785248	Neuronal	rnd3a
emc2	1.88e-16	0.294973	0.599	0.494	3.62e-12	Neuronal	emc2
smdt1b	5.22e-11	0.295052	0.529	0.436	1.01e-06	Neuronal	smdt1b
cct5	1.63e-27	0.295307	0.926	0.831	3.14e-23	Neuronal	cct5
caprin1b	9.63e-20	0.295349	0.489	0.335	1.85e-15	Neuronal	caprin1b
rnf7	5.46e-20	0.295717	0.532	0.38	1.05e-15	Neuronal	rnf7
stk11	9.47e-27	0.296096	0.315	0.147	1.82e-22	Neuronal	stk11
snrnp27	1.44e-20	0.296811	0.588	0.436	2.76e-16	Neuronal	snrnp27
drap1	8.72e-22	0.29785	0.737	0.615	1.68e-17	Neuronal	drap1
dap	1.27e-15	0.297875	0.559	0.433	2.45e-11	Neuronal	dap
dynlt3	1.06e-21	0.298386	0.703	0.568	2.05e-17	Neuronal	dynlt3
vcp	6.54e-15	0.298991	0.705	0.637	1.26e-10	Neuronal	vcp
mpped2a	7.32e-15	0.299299	0.295	0.17	1.41e-10	Neuronal	mpped2a
cnih1	2.52e-19	0.299429	0.561	0.421	4.84e-15	Neuronal	cnih1
tcea1	4.35e-15	0.299577	0.572	0.466	8.37e-11	Neuronal	tcea1
elof1	1.58e-20	0.300435	0.687	0.546	3.05e-16	Neuronal	elof1
casp3a	5.61e-29	0.300539	0.261	0.102	1.08e-24	Neuronal	casp3a
psmd8	1.97e-18	0.300603	0.669	0.538	3.8e-14	Neuronal	psmd8
tbcb	4.39e-21	0.300918	0.716	0.581	8.45e-17	Neuronal	tbcb
glud1b	1.25e-18	0.301319	0.457	0.3	2.41e-14	Neuronal	glud1b
mtfr1l	2.94e-30	0.301493	0.252	0.095	5.66e-26	Neuronal	mtfr1l
pias4a	2.53e-17	0.302617	0.336	0.205	4.86e-13	Neuronal	pias4a
bud31	1.67e-23	0.302787	0.764	0.629	3.21e-19	Neuronal	bud31
gbp	1.31e-17	0.302959	0.326	0.183	2.53e-13	Neuronal	gbp
rbm4.3	4.58e-23	0.303042	0.878	0.74	8.82e-19	Neuronal	rbm4.3
cab39l	7.99e-21	0.303165	0.446	0.282	1.54e-16	Neuronal	cab39l
psmc5	6.79e-24	0.303348	0.73	0.592	1.31e-19	Neuronal	psmc5
tnrc5	1.65e-29	0.303448	0.273	0.108	3.17e-25	Neuronal	tnrc5
cbx3a	1.7e-22	0.305428	0.694	0.514	3.28e-18	Neuronal	cbx3a
cct4	7.25e-26	0.305768	0.879	0.753	1.4e-21	Neuronal	cct4
camk2g1	1.53e-19	0.306044	0.277	0.141	2.94e-15	Neuronal	camk2g1
pde7a	1.3e-29	0.306274	0.259	0.101	2.5e-25	Neuronal	pde7a
h3f3a	5.94e-45	0.306908	0.995	0.883	1.14e-40	Neuronal	h3f3a
psmc6	1.2e-19	0.30732	0.7	0.575	2.3e-15	Neuronal	psmc6
tmem33	3.03e-16	0.3081	0.513	0.388	5.83e-12	Neuronal	tmem33
ppp1r7	6.7e-24	0.308724	0.279	0.13	1.29e-19	Neuronal	ppp1r7
gtf2b	8.4e-18	0.308753	0.385	0.243	1.62e-13	Neuronal	gtf2b
ppdpfb	1.62e-27	0.30912	0.993	0.968	3.12e-23	Neuronal	ppdpfb
							sept15
ncor2	1.24e-26	0.30971	0.288	0.126	2.38e-22	Neuronal	ncor2
ube2na	1.69e-17	0.310052	0.606	0.494	3.25e-13	Neuronal	ube2na
aif1l	5.6e-23	0.310597	0.315	0.158	1.08e-18	Neuronal	aif1l
psmc1a	2.38e-22	0.310639	0.617	0.452	4.57e-18	Neuronal	psmc1a
btf3l4	2.76e-21	0.310852	0.572	0.415	5.32e-17	Neuronal	btf3l4
tra2b	5.63e-21	0.312926	0.338	0.19	1.08e-16	Neuronal	tra2b
ppp2r1bb	3.21e-23	0.31339	0.46	0.291	6.17e-19	Neuronal	ppp2r1bb
commd3	3.99e-21	0.313825	0.324	0.173	7.68e-17	Neuronal	commd3
got2b	2.05e-25	0.314231	0.487	0.304	3.95e-21	Neuronal	got2b
atp2b1a	1.72e-25	0.314338	0.333	0.161	3.3e-21	Neuronal	atp2b1a
cct8	9.85e-21	0.314413	0.82	0.707	1.9e-16	Neuronal	cct8
ccdc124	3.94e-22	0.314634	0.426	0.262	7.59e-18	Neuronal	ccdc124
cops7a	1.15e-19	0.314782	0.437	0.29	2.22e-15	Neuronal	cops7a
setd8a	2.35e-16	0.315162	0.567	0.45	4.52e-12	Neuronal	setd8a
siah1	1.22e-18	0.315366	0.421	0.265	2.34e-14	Neuronal	siah1
sgce	2.64e-23	0.315488	0.446	0.263	5.08e-19	Neuronal	sgce
mrps14	1.74e-19	0.316086	0.405	0.259	3.34e-15	Neuronal	mrps14
uba1	6.88e-17	0.317433	0.518	0.395	1.32e-12	Neuronal	uba1
ankrd13c	1.15e-31	0.317898	0.322	0.14	2.21e-27	Neuronal	ankrd13c
bckdk	3.28e-23	0.318974	0.388	0.219	6.31e-19	Neuronal	bckdk
spag7	1.37e-22	0.319014	0.464	0.304	2.64e-18	Neuronal	spag7
trir	5.7e-16	0.319335	0.446	0.327	1.1e-11	Neuronal	trir
ube2a	5.04e-22	0.319339	0.516	0.347	9.7e-18	Neuronal	ube2a
hoxb2a	2.41e-26	0.31948	0.257	0.105	4.64e-22	Neuronal	hoxb2a
bcl7a	1.55e-18	0.319975	0.421	0.276	2.98e-14	Neuronal	bcl7a
gtf2a1	4.13e-19	0.321308	0.378	0.234	7.95e-15	Neuronal	gtf2a1
laptm4b	3.16e-17	0.321773	0.293	0.161	6.08e-13	Neuronal	laptm4b
ankrd11	3.51e-20	0.322292	0.561	0.41	6.75e-16	Neuronal	ankrd11
cct7	1.14e-29	0.322453	0.897	0.792	2.2e-25	Neuronal	cct7
cdh2	1.85e-26	0.322933	0.32	0.149	3.56e-22	Neuronal	cdh2
sap18	2.98e-27	0.323301	0.784	0.605	5.74e-23	Neuronal	sap18
hmgcl	1.53e-28	0.323719	0.311	0.14	2.94e-24	Neuronal	hmgcl
cdkn1ca	3.55e-21	0.323981	0.284	0.135	6.83e-17	Neuronal	cdkn1ca
akt1s1	5.23e-16	0.324055	0.462	0.337	1.01e-11	Neuronal	akt1s1
ube2v1	5.35e-30	0.324994	0.854	0.721	1.03e-25	Neuronal	ube2v1
rfxap	1.91e-23	0.325799	0.392	0.22	3.67e-19	Neuronal	rfxap
scml2	1.2e-20	0.325807	0.329	0.179	2.31e-16	Neuronal	scml2
sept6	3.1e-14	0.326064	0.281	0.17	5.96e-10	Neuronal	sept6
ENSDARG00000019213	7.21e-23	0.32608	0.349	0.182	1.39e-18	Neuronal	ENSDARG00000019213
actl6a	8.6e-14	0.32658	0.421	0.309	1.66e-09	Neuronal	actl6a
brd8	7.72e-27	0.327168	0.3	0.139	1.49e-22	Neuronal	brd8
atp6v0b	3.87e-23	0.328634	0.365	0.197	7.45e-19	Neuronal	atp6v0b
kat5b	2.65e-36	0.328872	0.27	0.094	5.09e-32	Neuronal	kat5b
taf7	2.4e-23	0.329542	0.469	0.31	4.62e-19	Neuronal	taf7
ENSDARG00000051762	1.31e-05	0.329624	0.581	0.529	0.253004	Neuronal	ENSDARG00000051762
mapre2	9.48e-35	0.330363	0.282	0.107	1.82e-30	Neuronal	mapre2
kpna4	9.67e-26	0.331199	0.406	0.231	1.86e-21	Neuronal	kpna4
hacd2	3.14e-27	0.331584	0.387	0.2	6.05e-23	Neuronal	hacd2
vapb	5.19e-24	0.332129	0.354	0.185	1e-19	Neuronal	vapb
sf3b5	1.05e-19	0.33249	0.608	0.445	2.02e-15	Neuronal	sf3b5
uck2a	2.81e-31	0.333947	0.297	0.124	5.4e-27	Neuronal	uck2a
myef2	2.5e-24	0.334605	0.54	0.364	4.8e-20	Neuronal	myef2
brd3b	8.13e-21	0.33488	0.599	0.451	1.56e-16	Neuronal	brd3b
emc9	8.63e-33	0.336509	0.39	0.192	1.66e-28	Neuronal	emc9
zmiz1a	6.37e-20	0.337588	0.299	0.159	1.23e-15	Neuronal	zmiz1a
hsp90ab1	5.56e-50	0.338497	1	0.996	1.07e-45	Neuronal	hsp90ab1
abhd17c	1.71e-29	0.338945	0.308	0.136	3.3e-25	Neuronal	abhd17c
ap2m1a	3.98e-26	0.339021	0.79	0.688	7.67e-22	Neuronal	ap2m1a
rsrc2	5.74e-26	0.34112	0.495	0.31	1.1e-21	Neuronal	rsrc2
myl6	4.26e-14	0.342575	0.451	0.328	8.2e-10	Neuronal	myl6
zgc:77262	1.88e-26	0.342582	0.342	0.174	3.62e-22	Neuronal	zgc:77262
rcor2	2.37e-28	0.343506	0.295	0.131	4.57e-24	Neuronal	rcor2
ppm1la	3.19e-30	0.344446	0.344	0.156	6.15e-26	Neuronal	ppm1la
zfand3	4.16e-22	0.34535	0.536	0.382	8.01e-18	Neuronal	zfand3
znf414	6.03e-45	0.345807	0.252	0.071	1.16e-40	Neuronal	znf414
palm1a	2.37e-63	0.346328	0.259	0.052	4.55e-59	Neuronal	palm1a
tia1	2.53e-21	0.346419	0.428	0.274	4.86e-17	Neuronal	tia1
ube2nb	6.69e-17	0.346782	0.462	0.334	1.29e-12	Neuronal	ube2nb
vamp4	5.71e-44	0.347033	0.295	0.096	1.1e-39	Neuronal	vamp4
acbd7	9.33e-38	0.347544	0.313	0.111	1.8e-33	Neuronal	acbd7
ssu72	3.45e-23	0.347592	0.486	0.324	6.64e-19	Neuronal	ssu72
unc119b	7.51e-52	0.348765	0.252	0.062	1.44e-47	Neuronal	unc119b
cntfr	3.26e-10	0.349031	0.286	0.185	6.28e-06	Neuronal	cntfr
ndrg3b	3.2e-20	0.35035	0.293	0.152	6.15e-16	Neuronal	ndrg3b
eif4g2a	7.01e-20	0.352686	0.469	0.321	1.35e-15	Neuronal	eif4g2a
ENSDARG00000036489	2.52e-22	0.352756	0.324	0.173	4.86e-18	Neuronal	ENSDARG00000036489
ccdc85b	1.32e-33	0.352908	0.291	0.113	2.54e-29	Neuronal	ccdc85b
arfip2a	1.11e-57	0.353597	0.264	0.061	2.13e-53	Neuronal	arfip2a
atpif1b	9.7e-57	0.353757	0.594	0.289	1.87e-52	Neuronal	atpif1b
ldb1a	1.13e-28	0.353881	0.401	0.216	2.18e-24	Neuronal	ldb1a
si:ch211-133n4.4	6e-28	0.354233	0.579	0.388	1.15e-23	Neuronal	si:ch211-133n4.4
h3f3b.1.1	1.79e-42	0.354844	0.971	0.875	3.44e-38	Neuronal	h3f3b.1.1
rbfox2	3.09e-23	0.355395	0.387	0.223	5.95e-19	Neuronal	rbfox2
pitpnbl	7.42e-26	0.358298	0.549	0.378	1.43e-21	Neuronal	pitpnbl
smarcd1	4.79e-26	0.358655	0.57	0.387	9.21e-22	Neuronal	smarcd1
ik	5.58e-27	0.358664	0.505	0.324	1.07e-22	Neuronal	ik
cdk2ap2	6.98e-27	0.359607	0.603	0.425	1.34e-22	Neuronal	cdk2ap2
ppp3ccb	3.9e-24	0.359927	0.408	0.24	7.51e-20	Neuronal	ppp3ccb
sh3glb2b	1.53e-44	0.361055	0.442	0.184	2.94e-40	Neuronal	sh3glb2b
atp6v1d	1.12e-37	0.361817	0.284	0.1	2.16e-33	Neuronal	atp6v1d
ywhaba	5.47e-35	0.362517	0.914	0.837	1.05e-30	Neuronal	ywhaba
flot2a	6.12e-16	0.362645	0.808	0.779	1.18e-11	Neuronal	flot2a
hnrnpa0l.1	1.41e-39	0.362987	0.986	0.93	2.71e-35	Neuronal	hnrnpa0l.1
nrp1a	1.32e-25	0.363294	0.304	0.135	2.55e-21	Neuronal	nrp1a
mapre1b	1.39e-25	0.363953	0.603	0.444	2.68e-21	Neuronal	mapre1b
meaf6	5.83e-32	0.364374	0.808	0.636	1.12e-27	Neuronal	meaf6
emc10	1.1e-26	0.364633	0.522	0.345	2.11e-22	Neuronal	emc10
ENSDARG00000011609	8.14e-29	0.364927	0.408	0.22	1.57e-24	Neuronal	ENSDARG00000011609
tmbim4	9.75e-29	0.365018	0.394	0.204	1.88e-24	Neuronal	tmbim4
ppp2cb	2.29e-32	0.365122	0.849	0.718	4.4e-28	Neuronal	ppp2cb
tmem55ba	1.32e-54	0.365866	0.293	0.078	2.54e-50	Neuronal	tmem55ba
slc7a6os	1.87e-42	0.366309	0.335	0.124	3.6e-38	Neuronal	slc7a6os
arnt2	1.68e-43	0.36697	0.263	0.078	3.24e-39	Neuronal	arnt2
bod1	3.78e-31	0.367232	0.388	0.197	7.28e-27	Neuronal	bod1
tenm3	3.7e-14	0.367726	0.349	0.224	7.12e-10	Neuronal	tenm3
otub1a	8.14e-26	0.373142	0.473	0.298	1.57e-21	Neuronal	otub1a
zfr	8.91e-32	0.373294	0.344	0.158	1.71e-27	Neuronal	zfr
nr2f1a	3.75e-15	0.373661	0.254	0.137	7.22e-11	Neuronal	nr2f1a
cox6b1	1.43e-11	0.373745	0.324	0.219	2.76e-07	Neuronal	cox6b1
gb:bc139872	1.92e-37	0.373875	0.313	0.12	3.69e-33	Neuronal	gb:bc139872
ap2s1	1.15e-22	0.373937	0.538	0.391	2.21e-18	Neuronal	ap2s1
hmgn7	6.11e-49	0.374035	0.989	0.922	1.18e-44	Neuronal	hmgn7
ndel1a	1.14e-72	0.376116	0.288	0.055	2.19e-68	Neuronal	ndel1a
akap8l	9.42e-21	0.379688	0.565	0.426	1.81e-16	Neuronal	akap8l
ptena	9.42e-30	0.379715	0.48	0.287	1.81e-25	Neuronal	ptena
si:ch211-276i12.9	5.01e-28	0.381404	0.536	0.346	9.64e-24	Neuronal	si:ch211-276i12.9
top2b	1.98e-28	0.381644	0.356	0.181	3.81e-24	Neuronal	top2b
dcaf7	4.36e-21	0.384695	0.365	0.215	8.4e-17	Neuronal	dcaf7
map1lc3b	1.51e-24	0.384802	0.719	0.555	2.91e-20	Neuronal	map1lc3b
atp6v0d1	7.86e-34	0.385715	0.487	0.266	1.51e-29	Neuronal	atp6v0d1
dbi	1.78e-17	0.386304	0.723	0.637	3.42e-13	Neuronal	dbi
tp53inp2	2.38e-36	0.387135	0.419	0.192	4.58e-32	Neuronal	tp53inp2
lman2la	3.69e-56	0.38719	0.282	0.073	7.1e-52	Neuronal	lman2la
rbm4.1	7.99e-38	0.387601	0.405	0.191	1.54e-33	Neuronal	rbm4.1
cirbpb	2.57e-50	0.387948	1	0.982	4.94e-46	Neuronal	cirbpb
acsbg2	2.26e-36	0.389721	0.367	0.159	4.35e-32	Neuronal	acsbg2
ralaa	3.17e-49	0.389939	0.324	0.107	6.1e-45	Neuronal	ralaa
nucks1a	1.81e-41	0.390441	0.915	0.701	3.49e-37	Neuronal	nucks1a
rcan1a	1.38e-30	0.390731	0.428	0.226	2.66e-26	Neuronal	rcan1a
prnprs3	2.68e-23	0.391767	0.486	0.306	5.15e-19	Neuronal	prnprs3
ap1s1	5.44e-37	0.392766	0.363	0.158	1.05e-32	Neuronal	ap1s1
apc	1.25e-69	0.392974	0.266	0.052	2.4e-65	Neuronal	apc
si:ch211-284f22.3	4.71e-18	0.393891	0.392	0.247	9.07e-14	Neuronal	si:ch211-284f22.3
sfpq	1.91e-27	0.393913	0.55	0.367	3.68e-23	Neuronal	sfpq
yaf2	7.73e-22	0.394027	0.365	0.208	1.49e-17	Neuronal	yaf2
map7d1b	9.34e-25	0.394545	0.385	0.206	1.8e-20	Neuronal	map7d1b
hnrnpub	2.83e-29	0.395331	0.646	0.457	5.44e-25	Neuronal	hnrnpub
kif3a	1.47e-65	0.395361	0.268	0.056	2.84e-61	Neuronal	kif3a
ngfrb	5.53e-36	0.395452	0.255	0.082	1.06e-31	Neuronal	ngfrb
sumo2b	6.02e-54	0.396018	0.966	0.892	1.16e-49	Neuronal	sumo2b
sdf2l1	8.55e-38	0.396662	0.466	0.238	1.65e-33	Neuronal	sdf2l1
wu:fb55g09	5.74e-22	0.396721	0.694	0.525	1.1e-17	Neuronal	wu:fb55g09
txnl4a	3.07e-33	0.396951	0.531	0.323	5.9e-29	Neuronal	txnl4a
mff	8.58e-42	0.397024	0.433	0.202	1.65e-37	Neuronal	mff
khdrbs1a	2.11e-46	0.397573	0.995	0.915	4.06e-42	Neuronal	khdrbs1a
ppm1aa	6.68e-29	0.398005	0.435	0.244	1.29e-24	Neuronal	ppm1aa
pkma	3.03e-23	0.398157	0.34	0.178	5.84e-19	Neuronal	pkma
hmgb3b	3.09e-28	0.399425	0.532	0.338	5.95e-24	Neuronal	hmgb3b
klf7a	6.39e-21	0.401157	0.342	0.187	1.23e-16	Neuronal	klf7a
epdr1	4.2e-117	0.401632	0.254	0.02	8.08e-113	Neuronal	epdr1
gabarapa	3.28e-30	0.401803	0.585	0.375	6.31e-26	Neuronal	gabarapa
sox4a.1	1.46e-05	0.402351	0.388	0.319	0.28092	Neuronal	sox4a.1
ankra2	6.98e-60	0.402363	0.295	0.076	1.34e-55	Neuronal	ankra2
ube2d2	2.02e-34	0.403264	0.773	0.628	3.89e-30	Neuronal	ube2d2
smarca4a	7.67e-29	0.403876	0.574	0.381	1.48e-24	Neuronal	smarca4a
slc16a9b	3.05e-23	0.405296	0.392	0.218	5.86e-19	Neuronal	slc16a9b
max	9e-30	0.405615	0.603	0.432	1.73e-25	Neuronal	max
dync1li1	2.26e-44	0.406153	0.329	0.119	4.35e-40	Neuronal	dync1li1
skp1	1.22e-44	0.406798	0.901	0.791	2.36e-40	Neuronal	skp1
hes6	7.3e-43	0.406836	0.363	0.142	1.4e-38	Neuronal	hes6
srpk2	2.62e-74	0.406838	0.261	0.045	5.03e-70	Neuronal	srpk2
apoob	3.47e-38	0.406893	0.327	0.133	6.68e-34	Neuronal	apoob
fkbp1aa	1.77e-66	0.407912	0.998	0.958	3.41e-62	Neuronal	fkbp1aa
ldha	2.43e-36	0.407961	0.288	0.104	4.68e-32	Neuronal	ldha
map4k4	9.61e-44	0.410502	0.322	0.117	1.85e-39	Neuronal	map4k4
atp6v1ba	5.97e-51	0.41084	0.558	0.266	1.15e-46	Neuronal	atp6v1ba
u2af2a	9.62e-35	0.411223	0.426	0.22	1.85e-30	Neuronal	u2af2a
hdac1	6.47e-43	0.411671	0.919	0.75	1.25e-38	Neuronal	hdac1
syncrip	5.49e-44	0.412582	0.914	0.763	1.06e-39	Neuronal	syncrip
zgc:111986	1.34e-33	0.413101	0.683	0.494	2.58e-29	Neuronal	zgc:111986
ptges3a	1.64e-32	0.413249	0.683	0.496	3.17e-28	Neuronal	ptges3a
asb8	5.01e-66	0.413685	0.297	0.069	9.64e-62	Neuronal	asb8
chn1	9.38e-49	0.413798	0.279	0.079	1.8e-44	Neuronal	chn1
magi1b	2.68e-77	0.416072	0.261	0.044	5.15e-73	Neuronal	magi1b
fxyd1	0.00696203	0.416634	0.349	0.314	1	Neuronal	fxyd1
usf1	2.17e-31	0.417292	0.448	0.254	4.17e-27	Neuronal	usf1
ankrd12	3.74e-32	0.417379	0.48	0.273	7.19e-28	Neuronal	ankrd12
si:ch211-194k22.8	1.52e-35	0.418767	0.453	0.236	2.92e-31	Neuronal	si:ch211-194k22.8
cdr2l	9.63e-60	0.418916	0.318	0.085	1.85e-55	Neuronal	cdr2l
flot2b	8.59e-41	0.422354	0.353	0.138	1.65e-36	Neuronal	flot2b
LEPROTL1	1.15e-50	0.422638	0.673	0.388	2.21e-46	Neuronal	LEPROTL1
epb41l4a	4.27e-137	0.423862	0.268	0.017	8.22e-133	Neuronal	epb41l4a
tob1a	1.81e-16	0.424598	0.353	0.215	3.48e-12	Neuronal	tob1a
ric8a	1.09e-59	0.424635	0.282	0.067	2.1e-55	Neuronal	ric8a
slit3	9.17e-35	0.425036	0.254	0.087	1.76e-30	Neuronal	slit3
golga7	1.58e-37	0.425376	0.705	0.527	3.04e-33	Neuronal	golga7
znf513a	6.36e-57	0.425597	0.261	0.062	1.23e-52	Neuronal	znf513a
ubtf	8.36e-35	0.425892	0.446	0.232	1.61e-30	Neuronal	ubtf
hmg20a	8.04e-48	0.427254	0.426	0.182	1.55e-43	Neuronal	hmg20a
fbxl6	1.01e-31	0.427909	0.354	0.17	1.95e-27	Neuronal	fbxl6
gnb2	1.05e-73	0.428111	0.333	0.076	2.02e-69	Neuronal	gnb2
rnf175	5.36e-63	0.430084	0.318	0.083	1.03e-58	Neuronal	rnf175
selt1a	2.39e-42	0.430126	0.655	0.431	4.61e-38	Neuronal	selt1a
rgmb	2.43e-24	0.432293	0.371	0.203	4.67e-20	Neuronal	rgmb
hoxd4a	3.34e-21	0.432733	0.392	0.224	6.43e-17	Neuronal	hoxd4a
zgc:77058	2e-105	0.433435	0.257	0.026	3.85e-101	Neuronal	zgc:77058
hoxd3a	5.61e-64	0.433933	0.254	0.05	1.08e-59	Neuronal	hoxd3a
pcmtd1	1.29e-53	0.4342	0.291	0.08	2.48e-49	Neuronal	pcmtd1
ppiab	1.98e-56	0.434246	0.996	0.973	3.82e-52	Neuronal	ppiab
kdm1a	3.58e-37	0.434504	0.576	0.356	6.88e-33	Neuronal	kdm1a
ss18	2.32e-32	0.435074	0.489	0.293	4.46e-28	Neuronal	ss18
slc25a1a	1.2e-66	0.43667	0.317	0.08	2.31e-62	Neuronal	slc25a1a
arrdc3b	1.66e-28	0.439084	0.732	0.572	3.2e-24	Neuronal	arrdc3b
si:ch211-196l7.4	2.3e-33	0.44042	0.862	0.729	4.42e-29	Neuronal	si:ch211-196l7.4
otub1b	4.36e-44	0.440455	0.475	0.237	8.4e-40	Neuronal	otub1b
msi2b	6.27e-24	0.441776	0.376	0.203	1.21e-19	Neuronal	msi2b
gabarapb	1.35e-57	0.442167	0.942	0.817	2.61e-53	Neuronal	gabarapb
ENSDARG00000079632	1.05e-35	0.444633	0.642	0.442	2.02e-31	Neuronal	ENSDARG00000079632
clgn	4.93e-61	0.444655	0.415	0.146	9.5e-57	Neuronal	clgn
ube2g1a	5.53e-48	0.444892	0.388	0.155	1.06e-43	Neuronal	ube2g1a
rimkla	2.93e-31	0.445812	0.556	0.356	5.64e-27	Neuronal	rimkla
ptp4a2a	3.09e-38	0.446108	0.534	0.315	5.94e-34	Neuronal	ptp4a2a
itm2ca	1.86e-174	0.447192	0.252	0.004	3.58e-170	Neuronal	itm2ca
fam32a	1.05e-42	0.448519	0.754	0.564	2.01e-38	Neuronal	fam32a
clta	7.63e-36	0.44887	0.784	0.646	1.47e-31	Neuronal	clta
hnrpkl	1.26e-40	0.449133	0.655	0.429	2.43e-36	Neuronal	hnrpkl
palm1b	3.9e-42	0.451109	0.529	0.272	7.51e-38	Neuronal	palm1b
wbp2	5.95e-29	0.451319	0.322	0.14	1.15e-24	Neuronal	wbp2
wrb	1.24e-49	0.45321	0.475	0.219	2.39e-45	Neuronal	wrb
rab39bb	5.4e-153	0.453425	0.273	0.013	1.04e-148	Neuronal	rab39bb
mansc1	2.87e-167	0.454112	0.252	0.006	5.53e-163	Neuronal	mansc1
rnf2	1.23e-40	0.457522	0.599	0.363	2.38e-36	Neuronal	rnf2
taf12	3.94e-46	0.45771	0.75	0.549	7.58e-42	Neuronal	taf12
dmtn	1.94e-59	0.457759	0.257	0.056	3.74e-55	Neuronal	dmtn
bsg	1.47e-49	0.459281	0.944	0.873	2.83e-45	Neuronal	bsg
tspan13b	2.95e-131	0.460331	0.279	0.022	5.67e-127	Neuronal	tspan13b
si:ch211-51e12.7	8.75e-46	0.46201	0.835	0.609	1.68e-41	Neuronal	si:ch211-51e12.7
polb	5.83e-42	0.462898	0.462	0.231	1.12e-37	Neuronal	polb
gnao1b	3.98e-160	0.463105	0.254	0.008	7.67e-156	Neuronal	gnao1b
txndc9	1.46e-40	0.463727	0.745	0.548	2.81e-36	Neuronal	txndc9
ube2ia	6.88e-47	0.464551	0.665	0.424	1.32e-42	Neuronal	ube2ia
fus	6.85e-39	0.465509	0.581	0.358	1.32e-34	Neuronal	fus
CABZ01075125.1	1.42e-29	0.466161	0.254	0.095	2.74e-25	Neuronal	CABZ01075125.1
hnrnpr	1.83e-51	0.467163	0.568	0.299	3.53e-47	Neuronal	hnrnpr
tceb2.1	7.2e-43	0.46755	0.689	0.471	1.39e-38	Neuronal	tceb2.1
mpnd	1.44e-117	0.469153	0.295	0.032	2.76e-113	Neuronal	mpnd
si:dkey-153k10.9	2.65e-175	0.470232	0.259	0.005	5.09e-171	Neuronal	si:dkey-153k10.9
tox	5.85e-21	0.470563	0.378	0.227	1.13e-16	Neuronal	tox
cdc42	5e-46	0.472455	0.862	0.74	9.62e-42	Neuronal	cdc42
srsf5b	6.46e-39	0.473478	0.477	0.263	1.24e-34	Neuronal	srsf5b
ube2e3	3.11e-44	0.474923	0.854	0.727	5.99e-40	Neuronal	ube2e3
rybpa	5.28e-78	0.475126	0.313	0.066	1.02e-73	Neuronal	rybpa
lysmd2	1.39e-55	0.475136	0.432	0.17	2.68e-51	Neuronal	lysmd2
atp6v1h	2.17e-48	0.476129	0.482	0.215	4.18e-44	Neuronal	atp6v1h
jpt1b	4.1e-66	0.47671	0.871	0.636	7.88e-62	Neuronal	jpt1b
rab14	2.65e-61	0.476894	0.748	0.454	5.09e-57	Neuronal	rab14
nlk1	1.03e-60	0.476962	0.369	0.119	1.99e-56	Neuronal	nlk1
si:dkeyp-117h8.2	8.5e-122	0.477104	0.277	0.024	1.64e-117	Neuronal	si:dkeyp-117h8.2
srsf3b	8.15e-48	0.477869	0.86	0.692	1.57e-43	Neuronal	srsf3b
pdzd11	4.51e-48	0.479584	0.498	0.244	8.69e-44	Neuronal	pdzd11
rogdi	4.59e-68	0.479915	0.378	0.111	8.83e-64	Neuronal	rogdi
ENSDARG00000104530	1.03e-42	0.480809	0.446	0.215	1.98e-38	Neuronal	ENSDARG00000104530
sms	2.92e-69	0.482297	0.324	0.081	5.62e-65	Neuronal	sms
clstn1	1.89e-61	0.482417	0.379	0.114	3.64e-57	Neuronal	clstn1
klc2	1.88e-55	0.482626	0.403	0.149	3.62e-51	Neuronal	klc2
fam57ba	3.87e-74	0.48293	0.291	0.06	7.46e-70	Neuronal	fam57ba
dpf2l	8.72e-41	0.483562	0.442	0.218	1.68e-36	Neuronal	dpf2l
hmga1b	2.09e-156	0.484178	0.252	0.008	4.01e-152	Neuronal	hmga1b
tshz1	3.01e-36	0.484373	0.353	0.155	5.79e-32	Neuronal	tshz1
tox2	5.1e-41	0.484724	0.306	0.108	9.82e-37	Neuronal	tox2
dync1i1	1.27e-170	0.485029	0.282	0.01	2.45e-166	Neuronal	dync1i1
dazap2	5.66e-48	0.486193	0.513	0.255	1.09e-43	Neuronal	dazap2
fgf13a	7e-133	0.48663	0.266	0.018	1.35e-128	Neuronal	fgf13a
kdm4b	9.74e-44	0.487264	0.507	0.268	1.88e-39	Neuronal	kdm4b
kctd13	5.89e-93	0.48778	0.336	0.063	1.13e-88	Neuronal	kctd13
rab3c	3e-173	0.488275	0.302	0.014	5.78e-169	Neuronal	rab3c
arl4d	1.25e-38	0.488736	0.309	0.116	2.41e-34	Neuronal	arl4d
pbx4	9.27e-22	0.490411	0.554	0.428	1.78e-17	Neuronal	pbx4
pcbp2	5.24e-63	0.491072	0.883	0.698	1.01e-58	Neuronal	pcbp2
pak2b	2.95e-40	0.491211	0.588	0.38	5.68e-36	Neuronal	pak2b
phlda1	8.4e-73	0.494296	0.295	0.06	1.62e-68	Neuronal	phlda1
tbx2b	2.64e-13	0.495066	0.27	0.161	5.08e-09	Neuronal	tbx2b
ilf2	9.08e-58	0.496536	0.905	0.683	1.75e-53	Neuronal	ilf2
atp6v1c1a	1.31e-51	0.497376	0.408	0.159	2.52e-47	Neuronal	atp6v1c1a
g3bp2	1.25e-69	0.498997	0.392	0.117	2.4e-65	Neuronal	g3bp2
nono	5.71e-40	0.502118	0.737	0.516	1.1e-35	Neuronal	nono
plxna4	4.51e-87	0.504099	0.279	0.043	8.68e-83	Neuronal	plxna4
hnrnpa0b	5.68e-67	0.506838	0.978	0.855	1.09e-62	Neuronal	hnrnpa0b
gse1	9.46e-62	0.507679	0.36	0.113	1.82e-57	Neuronal	gse1
lsm6	3.08e-57	0.508168	0.779	0.526	5.93e-53	Neuronal	lsm6
ilf3b	8.24e-51	0.509302	0.743	0.511	1.59e-46	Neuronal	ilf3b
atl1	4.02e-213	0.509717	0.322	0.008	7.73e-209	Neuronal	atl1
ube2d4	5.12e-76	0.510285	0.381	0.105	9.85e-72	Neuronal	ube2d4
pik3ip1	1.43e-50	0.512627	0.432	0.172	2.75e-46	Neuronal	pik3ip1
egr4	2.72e-40	0.51269	0.293	0.095	5.24e-36	Neuronal	egr4
prkacab	1.15e-79	0.513913	0.414	0.12	2.21e-75	Neuronal	prkacab
ubap2a	1.36e-54	0.514872	0.466	0.202	2.61e-50	Neuronal	ubap2a
calm3b	5.67e-53	0.517358	0.946	0.837	1.09e-48	Neuronal	calm3b
ubc	1.79e-93	0.519678	0.996	0.977	3.45e-89	Neuronal	ubc
si:dkey-19e4.5	8.4e-60	0.519771	0.451	0.184	1.62e-55	Neuronal	si:dkey-19e4.5
cxxc5a	5.28e-31	0.520874	0.435	0.249	1.02e-26	Neuronal	cxxc5a
ppp1r14ba	3.51e-183	0.522436	0.264	0.005	6.76e-179	Neuronal	ppp1r14ba
ap3s2	1.46e-46	0.522638	0.529	0.288	2.82e-42	Neuronal	ap3s2
sepw2a	1.28e-55	0.522887	0.478	0.212	2.47e-51	Neuronal	sepw2a
diras1a	6.34e-184	0.523474	0.264	0.004	1.22e-179	Neuronal	diras1a
cited4b	3.35e-13	0.523933	0.444	0.323	6.45e-09	Neuronal	cited4b
slc3a2b	1.53e-43	0.525023	0.723	0.451	2.94e-39	Neuronal	slc3a2b
rab41	1.48e-52	0.526222	0.457	0.203	2.85e-48	Neuronal	rab41
capn1b	2.36e-133	0.528017	0.284	0.022	4.54e-129	Neuronal	capn1b
ptmab	6.34e-71	0.528122	1	0.967	1.22e-66	Neuronal	ptmab
tspan2a	8.24e-36	0.529938	0.342	0.148	1.59e-31	Neuronal	tspan2a
elovl6	4.03e-95	0.529962	0.32	0.054	7.76e-91	Neuronal	elovl6
cdc34b	3.18e-45	0.532685	0.511	0.276	6.12e-41	Neuronal	cdc34b
fabp3	4.83e-41	0.532812	0.924	0.744	9.3e-37	Neuronal	fabp3
rab3ip	2.4e-60	0.535123	0.451	0.173	4.62e-56	Neuronal	rab3ip
dynll2b	1.04e-30	0.536762	0.511	0.308	2e-26	Neuronal	dynll2b
hnrpl	3.57e-58	0.538123	0.75	0.476	6.88e-54	Neuronal	hnrpl
cd9a	4.58e-138	0.539956	0.286	0.021	8.81e-134	Neuronal	cd9a
elovl4a	1.02e-185	0.542125	0.331	0.016	1.97e-181	Neuronal	elovl4a
sox11a	1.16e-14	0.543448	0.455	0.33	2.23e-10	Neuronal	sox11a
rtn4b	5.76e-75	0.546342	0.408	0.123	1.11e-70	Neuronal	rtn4b
cyfip2	4.09e-137	0.546632	0.356	0.042	7.87e-133	Neuronal	cyfip2
zgc:100906	2.44e-188	0.546697	0.311	0.012	4.69e-184	Neuronal	zgc:100906
calr	8.45e-48	0.547725	0.84	0.688	1.63e-43	Neuronal	calr
tceb1b	3.02e-69	0.550918	0.824	0.59	5.81e-65	Neuronal	tceb1b
ap1s2	1.04e-62	0.554791	0.745	0.475	2.01e-58	Neuronal	ap1s2
rab11bb	5.16e-98	0.555217	0.284	0.039	9.93e-94	Neuronal	rab11bb
h3f3b.1	1.98e-113	0.556248	0.998	0.965	3.82e-109	Neuronal	h3f3b.1
trappc5	1.86e-66	0.558465	0.545	0.249	3.57e-62	Neuronal	trappc5
sept3	4.34e-173	0.559217	0.309	0.015	8.35e-169	Neuronal	sept3
ywhae1	1.78e-73	0.559843	0.897	0.716	3.43e-69	Neuronal	ywhae1
fyna	2e-169	0.560803	0.351	0.026	3.85e-165	Neuronal	fyna
cacnb4b	6.71e-169	0.563024	0.349	0.026	1.29e-164	Neuronal	cacnb4b
atrx	3.91e-61	0.564331	0.772	0.514	7.53e-57	Neuronal	atrx
apba2b	7.55e-201	0.566875	0.306	0.008	1.45e-196	Neuronal	apba2b
hoxb3a	1.88e-50	0.568126	0.545	0.254	3.61e-46	Neuronal	hoxb3a
lin7b	8.91e-166	0.568639	0.315	0.019	1.71e-161	Neuronal	lin7b
fam49al	6.48e-176	0.570285	0.333	0.02	1.25e-171	Neuronal	fam49al
klf7b	9.45e-54	0.571786	0.505	0.222	1.82e-49	Neuronal	klf7b
ndrg3a	6.28e-63	0.572537	0.455	0.17	1.21e-58	Neuronal	ndrg3a
sult4a1	2.85e-197	0.57405	0.281	0.004	5.49e-193	Neuronal	sult4a1
vdac1	6.22e-71	0.574945	0.888	0.741	1.2e-66	Neuronal	vdac1
nfyba	2.08e-67	0.577882	0.804	0.536	4.01e-63	Neuronal	nfyba
atat1	1.42e-216	0.578007	0.329	0.009	2.73e-212	Neuronal	atat1
prr12b	3.49e-83	0.578661	0.378	0.095	6.72e-79	Neuronal	prr12b
CU468917.1	3.54e-46	0.57918	0.255	0.07	6.82e-42	Neuronal	CU468917.1
si:ch73-1a9.3	2.25e-88	0.58023	1	0.953	4.32e-84	Neuronal	si:ch73-1a9.3
pak1	7.38e-147	0.58073	0.369	0.042	1.42e-142	Neuronal	pak1
rltpr	1.82e-202	0.581528	0.324	0.011	3.49e-198	Neuronal	rltpr
ENSDARG00000097322	1.49e-167	0.586914	0.356	0.029	2.87e-163	Neuronal	ENSDARG00000097322
hmgn6	1.6e-63	0.588282	0.982	0.854	3.08e-59	Neuronal	hmgn6
ptbp2b	9.79e-80	0.588435	0.424	0.127	1.89e-75	Neuronal	ptbp2b
ewsr1a	7.15e-74	0.588538	0.833	0.553	1.38e-69	Neuronal	ewsr1a
celf2	1.29e-35	0.591302	0.3	0.119	2.49e-31	Neuronal	celf2
baz2ba	9.95e-78	0.591596	0.505	0.183	1.91e-73	Neuronal	baz2ba
mlf2	1.31e-71	0.591844	0.694	0.391	2.52e-67	Neuronal	mlf2
chd4a	1.01e-35	0.592255	0.572	0.361	1.94e-31	Neuronal	chd4a
tusc3	6.4e-89	0.593803	0.477	0.15	1.23e-84	Neuronal	tusc3
amph	1.25e-225	0.596614	0.336	0.008	2.41e-221	Neuronal	amph
si:dkey-56f14.7	2.12e-198	0.599125	0.315	0.01	4.07e-194	Neuronal	si:dkey-56f14.7
ywhaqa	1.48e-66	0.599802	0.739	0.453	2.85e-62	Neuronal	ywhaqa
rnf44	7.1e-48	0.601323	0.451	0.21	1.37e-43	Neuronal	rnf44
kdm6bb	2.57e-69	0.601416	0.579	0.264	4.95e-65	Neuronal	kdm6bb
HIST1H2BA (1 of many)	8.56e-36	0.603482	0.468	0.235	1.65e-31	Neuronal	HIST1H2BA (1 of many)
sypb	1.21e-209	0.604377	0.317	0.008	2.32e-205	Neuronal	sypb
ank2b	7.49e-156	0.610035	0.376	0.04	1.44e-151	Neuronal	ank2b
znf536	1.6e-45	0.610898	0.295	0.091	3.09e-41	Neuronal	znf536
hrasb	3.3e-113	0.61429	0.387	0.071	6.35e-109	Neuronal	hrasb
ctnnbip1	3.13e-66	0.616469	0.621	0.329	6.02e-62	Neuronal	ctnnbip1
ctbp1	2.39e-76	0.617932	0.635	0.31	4.61e-72	Neuronal	ctbp1
ppp3r1a	6.93e-85	0.618813	0.412	0.113	1.33e-80	Neuronal	ppp3r1a
atf7ip	4.64e-54	0.619084	0.746	0.503	8.93e-50	Neuronal	atf7ip
vma21	1.03e-78	0.620484	0.682	0.354	1.98e-74	Neuronal	vma21
arl8a	1.73e-78	0.621678	0.646	0.305	3.32e-74	Neuronal	arl8a
lcor	9.21e-102	0.622905	0.502	0.14	1.77e-97	Neuronal	lcor
sumo3a	8.91e-102	0.623005	0.973	0.774	1.72e-97	Neuronal	sumo3a
atp1b3a	4.65e-62	0.623337	0.545	0.269	8.96e-58	Neuronal	atp1b3a
celf4	4.19e-139	0.624645	0.367	0.044	8.06e-135	Neuronal	celf4
gpr85	3.53e-212	0.625729	0.349	0.013	6.8e-208	Neuronal	gpr85
ppp3r1b	2.55e-60	0.628434	0.631	0.361	4.92e-56	Neuronal	ppp3r1b
hoxc1a	1.48e-82	0.629722	0.374	0.089	2.86e-78	Neuronal	hoxc1a
kif5aa	1.98e-252	0.629748	0.363	0.007	3.81e-248	Neuronal	kif5aa
vdac3	3.79e-89	0.630726	0.928	0.811	7.29e-85	Neuronal	vdac3
kifap3a	2.86e-108	0.631301	0.428	0.095	5.5e-104	Neuronal	kifap3a
ywhaqb	1.04e-65	0.632958	0.851	0.668	2e-61	Neuronal	ywhaqb
hoxc3a	1.82e-37	0.634901	0.372	0.166	3.51e-33	Neuronal	hoxc3a
cadm3	1.02e-190	0.636857	0.356	0.021	1.95e-186	Neuronal	cadm3
rab11a	6.24e-77	0.639152	0.763	0.492	1.2e-72	Neuronal	rab11a
flot1a	6.5e-157	0.63968	0.394	0.045	1.25e-152	Neuronal	flot1a
pbx1a	3.14e-39	0.642274	0.432	0.211	6.04e-35	Neuronal	pbx1a
dclk1b	1.36e-174	0.643947	0.34	0.023	2.61e-170	Neuronal	dclk1b
brk1	1.7e-83	0.644963	0.829	0.575	3.27e-79	Neuronal	brk1
marcksl1b	1.01e-89	0.645806	0.96	0.758	1.95e-85	Neuronal	marcksl1b
insm1a	3.97e-132	0.648883	0.293	0.024	7.64e-128	Neuronal	insm1a
atp6v1aa	1.64e-132	0.649995	0.469	0.093	3.16e-128	Neuronal	atp6v1aa
calm3a.1	9.48e-64	0.6511	0.451	0.17	1.82e-59	Neuronal	calm3a.1
hmgb1a	9.01e-75	0.651955	0.955	0.848	1.73e-70	Neuronal	hmgb1a
ywhabl	5.02e-110	0.653742	0.975	0.86	9.65e-106	Neuronal	ywhabl
ppme1	3.67e-82	0.654634	0.54	0.211	7.06e-78	Neuronal	ppme1
cspg5a	1.03e-79	0.656299	0.266	0.044	1.99e-75	Neuronal	cspg5a
chd4b	1.92e-41	0.658817	0.621	0.406	3.7e-37	Neuronal	chd4b
cbfa2t3	9.78e-119	0.66396	0.286	0.029	1.88e-114	Neuronal	cbfa2t3
pdcl	1.44e-105	0.665057	0.567	0.188	2.76e-101	Neuronal	pdcl
stap2a	2.87e-177	0.666577	0.326	0.017	5.53e-173	Neuronal	stap2a
si:ch73-46j18.5	6.61e-51	0.666866	0.604	0.36	1.27e-46	Neuronal	si:ch73-46j18.5
rab2a	4e-69	0.667251	0.899	0.738	7.7e-65	Neuronal	rab2a
ccni	1.82e-85	0.67012	0.908	0.693	3.51e-81	Neuronal	ccni
srsf9	2.35e-81	0.671709	0.741	0.423	4.52e-77	Neuronal	srsf9
si:ch211-288g17.3	2.3e-67	0.671978	0.917	0.66	4.42e-63	Neuronal	si:ch211-288g17.3
atp6v1b2	4.12e-175	0.671993	0.327	0.019	7.92e-171	Neuronal	atp6v1b2
hist2h2l	4.81e-82	0.672333	0.899	0.633	9.27e-78	Neuronal	hist2h2l
ncam1a	3.3e-144	0.67401	0.421	0.061	6.35e-140	Neuronal	ncam1a
pcbp4	5.17e-83	0.674302	0.417	0.115	9.96e-79	Neuronal	pcbp4
tmem35	1.04e-119	0.675797	0.513	0.129	2.01e-115	Neuronal	tmem35
hmgn3	5.49e-72	0.67792	0.786	0.501	1.06e-67	Neuronal	hmgn3
atp6ap2	4.88e-72	0.678197	0.683	0.35	9.4e-68	Neuronal	atp6ap2
cds2	7.94e-80	0.679198	0.489	0.171	1.53e-75	Neuronal	cds2
ube2e2	1.4e-68	0.67941	0.712	0.449	2.69e-64	Neuronal	ube2e2
bcam	4.02e-125	0.684174	0.347	0.044	7.74e-121	Neuronal	bcam
AL929077.2	1.84e-24	0.687183	0.462	0.28	3.54e-20	Neuronal	AL929077.2
scrt2	5.74e-166	0.693166	0.318	0.019	1.1e-161	Neuronal	scrt2
gnb1a	1.15e-81	0.694357	0.826	0.563	2.22e-77	Neuronal	gnb1a
gabarapl2	4.85e-84	0.694955	0.647	0.3	9.34e-80	Neuronal	gabarapl2
h3f3d	3.2e-162	0.697194	1	0.994	6.16e-158	Neuronal	h3f3d
gnb1b	8.98e-100	0.697769	0.923	0.765	1.73e-95	Neuronal	gnb1b
tpi1b	3.53e-50	0.701015	0.638	0.392	6.8e-46	Neuronal	tpi1b
syt4	9.45e-203	0.701158	0.39	0.025	1.82e-198	Neuronal	syt4
fam168b	3e-93	0.703366	0.694	0.341	5.77e-89	Neuronal	fam168b
syt2a	2.21e-140	0.704201	0.293	0.022	4.25e-136	Neuronal	syt2a
atp6v1g1	5.15e-111	0.705642	0.854	0.47	9.91e-107	Neuronal	atp6v1g1
syn2a	1.81e-235	0.711635	0.349	0.008	3.48e-231	Neuronal	syn2a
nkain1	8.7e-82	0.713444	0.61	0.273	1.68e-77	Neuronal	nkain1
nrn1a	3.85e-120	0.714165	0.266	0.023	7.42e-116	Neuronal	nrn1a
lgi1a	5.03e-173	0.714508	0.484	0.069	9.69e-169	Neuronal	lgi1a
rac3a	1.03e-206	0.718921	0.408	0.03	1.98e-202	Neuronal	rac3a
mbd3b	3.16e-86	0.719056	0.721	0.382	6.09e-82	Neuronal	mbd3b
uchl1	3.74e-36	0.722798	0.351	0.144	7.19e-32	Neuronal	uchl1
nmnat2	1.92e-278	0.72284	0.385	0.005	3.7e-274	Neuronal	nmnat2
oaz1a	1.58e-87	0.724982	0.915	0.764	3.04e-83	Neuronal	oaz1a
fscn1a	4.56e-52	0.725366	0.613	0.372	8.78e-48	Neuronal	fscn1a
si:dkey-280e21.3	3.87e-253	0.726648	0.394	0.012	7.45e-249	Neuronal	si:dkey-280e21.3
dpysl5a	4.86e-211	0.727198	0.437	0.034	9.36e-207	Neuronal	dpysl5a
syt1a	1.22e-194	0.729138	0.309	0.01	2.34e-190	Neuronal	syt1a
calm2a	2.03e-54	0.733247	0.8	0.618	3.92e-50	Neuronal	calm2a
cbx1b	6.35e-110	0.738529	0.558	0.173	1.22e-105	Neuronal	cbx1b
scocb	8.84e-116	0.738735	0.606	0.2	1.7e-111	Neuronal	scocb
camk2n1a	7.24e-78	0.738814	0.372	0.095	1.39e-73	Neuronal	camk2n1a
nrxn1a	7.06e-217	0.739885	0.362	0.015	1.36e-212	Neuronal	nrxn1a
zswim5	5.57e-92	0.741257	0.585	0.226	1.07e-87	Neuronal	zswim5
atp1a3a	2.32e-272	0.742045	0.379	0.005	4.47e-268	Neuronal	atp1a3a
h3f3b.1.2	2.41e-129	0.742832	0.966	0.817	4.63e-125	Neuronal	h3f3b.1.2
ctnna2	2.42e-252	0.743499	0.435	0.021	4.66e-248	Neuronal	ctnna2
smarce1	7.92e-108	0.750652	0.96	0.729	1.52e-103	Neuronal	smarce1
si:ch73-386h18.1	8.08e-134	0.752662	0.39	0.057	1.55e-129	Neuronal	si:ch73-386h18.1
ptp4a1	4.46e-118	0.753354	0.951	0.779	8.59e-114	Neuronal	ptp4a1
aplp1	6.22e-264	0.755667	0.421	0.015	1.2e-259	Neuronal	aplp1
r3hdm1	3.09e-103	0.755759	0.336	0.058	5.95e-99	Neuronal	r3hdm1
h2afy2	1.9e-88	0.757349	0.869	0.646	3.66e-84	Neuronal	h2afy2
camk2d2	5.02e-270	0.75998	0.371	0.005	9.67e-266	Neuronal	camk2d2
rab1bb	3.59e-249	0.760583	0.487	0.034	6.91e-245	Neuronal	rab1bb
hmgb1b	2.11e-104	0.762572	0.971	0.668	4.06e-100	Neuronal	hmgb1b
dnajc5aa	1.86e-139	0.763517	0.536	0.124	3.57e-135	Neuronal	dnajc5aa
rheb	4.5e-176	0.76376	0.538	0.095	8.67e-172	Neuronal	rheb
tmed4	6.08e-212	0.764181	0.541	0.07	1.17e-207	Neuronal	tmed4
ssbp3b	6.17e-102	0.765838	0.694	0.312	1.19e-97	Neuronal	ssbp3b
rundc3ab	1.19e-300	0.767472	0.453	0.012	2.3e-296	Neuronal	rundc3ab
zgc:100920	3.06e-119	0.772344	0.486	0.114	5.9e-115	Neuronal	zgc:100920
pop7	1.37e-129	0.776009	0.658	0.232	2.64e-125	Neuronal	pop7
slc35g2a	9.96e-165	0.778764	0.32	0.021	1.92e-160	Neuronal	slc35g2a
scg3	3.68e-186	0.779248	0.455	0.049	7.09e-182	Neuronal	scg3
map7d2b	1.66e-286	0.782652	0.428	0.011	3.19e-282	Neuronal	map7d2b
nfasca	1.2e-166	0.785285	0.379	0.036	2.3e-162	Neuronal	nfasca
myt1a	2.87e-248	0.787397	0.432	0.021	5.53e-244	Neuronal	myt1a
eno2	5.36e-228	0.788321	0.345	0.009	1.03e-223	Neuronal	eno2
hpca	6.23e-93	0.789461	0.32	0.058	1.2e-88	Neuronal	hpca
fgf13b	5.39e-227	0.789775	0.322	0.005	1.04e-222	Neuronal	fgf13b
dnaja2l	1.03e-108	0.790427	0.723	0.346	1.98e-104	Neuronal	dnaja2l
nsfa	8.16e-251	0.792311	0.397	0.014	1.57e-246	Neuronal	nsfa
vat1	4e-82	0.793557	0.552	0.215	7.7e-78	Neuronal	vat1
coro1cb	3.01e-115	0.795326	0.579	0.191	5.79e-111	Neuronal	coro1cb
hp1bp3	1.05e-125	0.805137	0.957	0.735	2.01e-121	Neuronal	hp1bp3
gdi1	2.57e-145	0.81112	0.651	0.18	4.95e-141	Neuronal	gdi1
scg5	5.83e-289	0.814237	0.419	0.009	1.12e-284	Neuronal	scg5
necap1	1.08e-264	0.817251	0.475	0.026	2.09e-260	Neuronal	necap1
oaz1b	1.11e-141	0.819848	0.962	0.803	2.13e-137	Neuronal	oaz1b
rbfox1	1.49e-24	0.826561	0.273	0.125	2.87e-20	Neuronal	rbfox1
si:ch211-260e23.9	5.18e-40	0.837339	0.525	0.272	9.97e-36	Neuronal	si:ch211-260e23.9
ENSDARG00000068995	4.22e-120	0.840941	0.986	0.915	8.13e-116	Neuronal	ENSDARG00000068995
uncx	2.75e-142	0.843264	0.275	0.016	5.3e-138	Neuronal	uncx
atp2b3a	4.88e-163	0.844517	0.255	0.008	9.4e-159	Neuronal	atp2b3a
ENSDARG00000037403	1.39e-20	0.84777	0.45	0.275	2.67e-16	Neuronal	ENSDARG00000037403
serinc1	8.93e-122	0.8478	0.786	0.365	1.72e-117	Neuronal	serinc1
id4	2.98e-154	0.852681	0.43	0.059	5.73e-150	Neuronal	id4
ing4	5.42e-125	0.855424	0.811	0.426	1.04e-120	Neuronal	ing4
tardbp	3.1e-121	0.856395	0.784	0.389	5.97e-117	Neuronal	tardbp
rab6bb	1.18e-213	0.860255	0.363	0.016	2.26e-209	Neuronal	rab6bb
hnrnpa0a	3.05e-106	0.861205	0.89	0.631	5.87e-102	Neuronal	hnrnpa0a
insm1b	1.1e-137	0.879462	0.379	0.048	2.11e-133	Neuronal	insm1b
gnao1a	6.6e-242	0.890087	0.511	0.047	1.27e-237	Neuronal	gnao1a
hnrnpaba	1.57e-152	0.899116	0.993	0.912	3.02e-148	Neuronal	hnrnpaba
hmx3a	1.17e-100	0.899863	0.281	0.036	2.25e-96	Neuronal	hmx3a
fundc1	1.42e-146	0.902259	0.698	0.238	2.73e-142	Neuronal	fundc1
cadm4	3.25e-236	0.908969	0.459	0.031	6.25e-232	Neuronal	cadm4
ebf3a	7.62e-21	0.910815	0.381	0.24	1.47e-16	Neuronal	ebf3a
tubb2b	1.8e-108	0.923152	0.955	0.683	3.47e-104	Neuronal	tubb2b
tspan7b	6.88e-274	0.924745	0.561	0.047	1.32e-269	Neuronal	tspan7b
atp1b2a	5.58e-178	0.924819	0.549	0.101	1.07e-173	Neuronal	atp1b2a
cnp	2.05e-100	0.926042	0.604	0.244	3.94e-96	Neuronal	cnp
fam168a	2.74e-124	0.927215	0.888	0.585	5.28e-120	Neuronal	fam168a
snap25b	2.71e-185	0.932921	0.279	0.007	5.22e-181	Neuronal	snap25b
lmx1bb	3.24e-143	0.936294	0.306	0.025	6.24e-139	Neuronal	lmx1bb
atp6v1e1b	2.68e-135	0.937232	0.786	0.317	5.16e-131	Neuronal	atp6v1e1b
sult6b1	3.59e-06	0.939977	0.272	0.464	0.069043	Neuronal	sult6b1
jagn1a	0	0.94034	0.554	0.029	0	Neuronal	jagn1a
vgf	4.84e-136	0.951014	0.257	0.015	9.32e-132	Neuronal	vgf
si:dkey-56m19.5	4.64e-133	0.960162	0.705	0.258	8.93e-129	Neuronal	si:dkey-56m19.5
map1b	1.85e-258	0.960349	0.403	0.013	3.56e-254	Neuronal	map1b
robo2.1	5.88e-188	0.963861	0.433	0.045	1.13e-183	Neuronal	robo2.1
calm3a	7.55e-65	0.968332	0.957	0.865	1.45e-60	Neuronal	calm3a
slc1a2b	7.3e-225	0.970973	0.385	0.018	1.41e-220	Neuronal	slc1a2b
cpe	5.95e-192	0.978222	0.5	0.064	1.14e-187	Neuronal	cpe
cplx1	1.25e-198	0.983595	0.381	0.025	2.4e-194	Neuronal	cplx1
evlb	0	0.988148	0.559	0.019	0	Neuronal	evlb
tnrc6c1	2.17e-105	0.992897	0.73	0.394	4.18e-101	Neuronal	tnrc6c1
si:ch211-195b15.8	2.64e-104	1.00146	0.586	0.189	5.08e-100	Neuronal	si:ch211-195b15.8
atcaya	0	1.01273	0.577	0.034	0	Neuronal	atcaya
mcama	3.01e-162	1.01527	0.374	0.038	5.8e-158	Neuronal	mcama
marcksb	1.21e-132	1.02196	0.854	0.469	2.33e-128	Neuronal	marcksb
plcxd3	3.99e-154	1.02713	0.255	0.01	7.68e-150	Neuronal	plcxd3
dpysl3	8.33e-273	1.0303	0.594	0.059	1.6e-268	Neuronal	dpysl3
elmo1	1.75e-198	1.03181	0.511	0.068	3.37e-194	Neuronal	elmo1
golga7ba	3.36e-278	1.04169	0.502	0.03	6.47e-274	Neuronal	golga7ba
raraa	5.08e-82	1.04988	0.495	0.176	9.78e-78	Neuronal	raraa
scg2b	4.51e-240	1.0501	0.365	0.01	8.68e-236	Neuronal	scg2b
gpm6aa	3.84e-160	1.05305	0.469	0.073	7.38e-156	Neuronal	gpm6aa
syt11a	0	1.05383	0.585	0.026	0	Neuronal	syt11a
cplx2	5.56e-298	1.057	0.509	0.026	1.07e-293	Neuronal	cplx2
epb41a	1.13e-207	1.06279	0.603	0.102	2.18e-203	Neuronal	epb41a
cd99l2	1.72e-140	1.06684	0.674	0.24	3.31e-136	Neuronal	cd99l2
map1aa	0	1.07687	0.511	0.021	0	Neuronal	map1aa
ppp1r14ab	1.14e-236	1.07996	0.426	0.025	2.2e-232	Neuronal	ppp1r14ab
cnrip1a	0	1.09865	0.613	0.035	0	Neuronal	cnrip1a
aldocb	3.31e-130	1.09991	0.518	0.122	6.38e-126	Neuronal	aldocb
stxbp1a	0	1.10021	0.574	0.03	0	Neuronal	stxbp1a
csdc2a	0	1.10077	0.604	0.045	0	Neuronal	csdc2a
pik3r3b	1.04e-102	1.10425	0.437	0.108	1.99e-98	Neuronal	pik3r3b
myt1b	0	1.10648	0.633	0.042	0	Neuronal	myt1b
hsbp1a	7.75e-118	1.10959	0.649	0.246	1.49e-113	Neuronal	hsbp1a
calm1b	9.39e-105	1.10984	0.383	0.078	1.81e-100	Neuronal	calm1b
mab21l1	4.88e-131	1.11446	0.658	0.228	9.39e-127	Neuronal	mab21l1
alcama	6.84e-29	1.11793	0.313	0.149	1.32e-24	Neuronal	alcama
hoxa4a	8.46e-113	1.1194	0.709	0.311	1.63e-108	Neuronal	hoxa4a
atpv0e2	9.39e-266	1.12093	0.628	0.079	1.81e-261	Neuronal	atpv0e2
hand2	2.77e-07	1.12126	0.408	0.39	0.005332	Neuronal	hand2
cplx2l	4.96e-240	1.12332	0.349	0.007	9.54e-236	Neuronal	cplx2l
eno1a	7.12e-109	1.12519	0.554	0.178	1.37e-104	Neuronal	eno1a
meis1b	9.16e-117	1.1265	0.768	0.384	1.76e-112	Neuronal	meis1b
ckbb	2.37e-106	1.13597	0.721	0.289	4.56e-102	Neuronal	ckbb
pcsk1nl	0	1.13655	0.511	0.011	0	Neuronal	pcsk1nl
nat8l	1.27e-104	1.13747	0.513	0.158	2.44e-100	Neuronal	nat8l
ptmaa	1.43e-195	1.13916	0.998	0.889	2.76e-191	Neuronal	ptmaa
basp1	0	1.15534	0.576	0.034	0	Neuronal	basp1
celf3a	0	1.15758	0.664	0.033	0	Neuronal	celf3a
gpm6ab	1.1e-154	1.16925	0.736	0.232	2.11e-150	Neuronal	gpm6ab
meis2b	1.32e-57	1.17738	0.466	0.207	2.55e-53	Neuronal	meis2b
olfm1b	0	1.19216	0.55	0.016	0	Neuronal	olfm1b
appa	2.89e-176	1.19411	0.818	0.349	5.57e-172	Neuronal	appa
calm1a	1.28e-112	1.19911	0.833	0.506	2.47e-108	Neuronal	calm1a
chrna5	4.55e-197	1.20993	0.383	0.027	8.76e-193	Neuronal	chrna5
stmn4l	0	1.21474	0.498	0.017	0	Neuronal	stmn4l
pou2f2a.1	1.86e-130	1.21591	0.381	0.059	3.58e-126	Neuronal	pou2f2a.1
tlx2	2.3e-220	1.22651	0.558	0.069	4.42e-216	Neuronal	tlx2
sncgb	4.61e-170	1.22885	0.333	0.022	8.87e-166	Neuronal	sncgb
rtn1b	7.22e-216	1.26142	0.786	0.172	1.39e-211	Neuronal	rtn1b
tfap2a	4.67e-52	1.26285	0.406	0.174	9e-48	Neuronal	tfap2a
CR812832.1	4.49e-151	1.26357	0.523	0.098	8.64e-147	Neuronal	CR812832.1
ENSDARG00000033201	0	1.26753	0.664	0.029	0	Neuronal	ENSDARG00000033201
vamp2	0	1.27486	0.685	0.025	0	Neuronal	vamp2
maptb	2.54e-250	1.27653	0.568	0.059	4.88e-246	Neuronal	maptb
islr2	1.57e-137	1.28343	0.263	0.016	3.02e-133	Neuronal	islr2
pou2f2a	7.65e-215	1.28501	0.336	0.011	1.47e-210	Neuronal	pou2f2a
tmem59l	1.29e-305	1.29119	0.685	0.083	2.48e-301	Neuronal	tmem59l
vim	4.61e-105	1.3002	0.633	0.231	8.88e-101	Neuronal	vim
tspan18a	1.14e-40	1.32091	0.347	0.146	2.19e-36	Neuronal	tspan18a
hoxb5a	5.84e-73	1.33092	0.48	0.184	1.12e-68	Neuronal	hoxb5a
zfhx4	6.17e-70	1.34495	0.444	0.168	1.19e-65	Neuronal	zfhx4
onecut1	2.95e-254	1.34946	0.405	0.015	5.69e-250	Neuronal	onecut1
hmgb3a	2.52e-193	1.39136	0.973	0.678	4.86e-189	Neuronal	hmgb3a
fez1	0	1.40039	0.73	0.029	0	Neuronal	fez1
mdkb	6.27e-173	1.42105	0.815	0.301	1.21e-168	Neuronal	mdkb
gapdhs	1.21e-141	1.42344	0.897	0.554	2.32e-137	Neuronal	gapdhs
tuba2	0	1.43855	0.691	0.019	0	Neuronal	tuba2
tmsb2	0	1.44618	0.541	0.023	0	Neuronal	tmsb2
stx1b	0	1.45028	0.658	0.014	0	Neuronal	stx1b
zfhx3	6.99e-114	1.45185	0.487	0.133	1.35e-109	Neuronal	zfhx3
sox11b	1.86e-105	1.48542	0.631	0.253	3.58e-101	Neuronal	sox11b
rnasekb	0	1.51027	0.788	0.097	0	Neuronal	rnasekb
si:dkeyp-75h12.5	0	1.52199	0.869	0.171	0	Neuronal	si:dkeyp-75h12.5
tmeff1b	4.92e-181	1.53378	0.854	0.416	9.47e-177	Neuronal	tmeff1b
ywhah	1.21e-272	1.56659	0.937	0.355	2.33e-268	Neuronal	ywhah
hoxb5b	1.67e-158	1.59483	0.667	0.193	3.22e-154	Neuronal	hoxb5b
snap25a	0	1.59571	0.567	0.012	0	Neuronal	snap25a
nell2b	0	1.6165	0.453	0.008	0	Neuronal	nell2b
mab21l2	1.55e-92	1.63643	0.552	0.217	2.99e-88	Neuronal	mab21l2
atp6v0cb	7.34e-301	1.64952	0.817	0.167	1.41e-296	Neuronal	atp6v0cb
zgc:153426	0	1.68013	0.678	0.042	0	Neuronal	zgc:153426
si:dkey-276j7.1	4.66e-267	1.73393	0.923	0.373	8.97e-263	Neuronal	si:dkey-276j7.1
zc4h2	1.05e-252	1.75935	0.933	0.419	2.03e-248	Neuronal	zc4h2
ywhag2	2.74e-267	1.78174	0.784	0.177	5.27e-263	Neuronal	ywhag2
mllt11	0	1.79182	0.721	0.039	0	Neuronal	mllt11
nova2	1.11e-253	1.79619	0.786	0.18	2.13e-249	Neuronal	nova2
[truncated: 1,795 more rows]
